# Supplementary material for: cis-3,3-Dimethyl-3,3a,4,5,6,6a-hexa­hydro-1H-cyclo­penta­[c]furan-1,6-dione
Source: Acta Crystallogr Sect E Struct Rep Online. 2008 Jun 13;64(Pt 7):o1266. doi: 10.1107/S1600536808017133 (PMC2961720; doi:10.1107/S1600536808017133)
Supplement: Supplementary file 1 [file e-64-o1266-sup1.cif]

##############################################################################
###                                                                        ###
###        Electronic paper (Acta Crystallographica Section E)             ###
###                                                                        ###
##############################################################################
#                                                                            #
# This CIF contains the data in a paper accepted for publication in Acta     #
# Crystallographica Section E. It conforms to the requirements of Notes      #
# for Authors for Section E, and has been peer reviewed under the auspices   #
# of the IUCr Commission on Journals.                                        #
#                                                                            #
# Full details of the Crystallographic Information File format               #
# are given in the paper "The Crystallographic Information File (CIF):       #
# a New Standard Archive File for Crystallography" by S. R. Hall, F. H.      #
# Allen and I. D. Brown [Acta Cryst. (1991), A47, 655-685].                  #
#                                                                            #
# The current version of the core CIF dictionary is obtainable from          #
# ftp://ftp.iucr.org/pub/cif_core.dic. The current version number is 2.4.    #
#                                                                            #
# Software is freely available for graphical display of the structure(s) in  #
# this CIF.  For information consult the CIF home page http://www.iucr.org/  #
# cif/home.html                                                              #
#                                                                            #
# This file may be used for bona fide research purposes within the           #
# scientific community so long as proper attribution is given to the journal # 
# article from which it was obtained.                                        #
#                                                                            #
##############################################################################
                                             
data_I
_audit_creation_method     SHELXL-97
_chemical_name_systematic
;
<i>cis</i>-3,3-Dimethyl-3,3a,4,5,6,6a-tetrahydro-1<i>H</i>-
cyclopenta[<i>c</i>]furan-1,6-dione
;
_chemical_formula_moiety     'C9 H12 O3'
_chemical_formula_sum     'C9 H12 O3'
_chemical_formula_iupac     'C9 H12 O3'
_chemical_formula_weight     168.19
_chemical_melting_point_gt     355
_chemical_melting_point_lt     357
_symmetry_cell_setting     'triclinic'
_symmetry_space_group_name_H-M     'P -1'
_symmetry_space_group_name_hall     '-P 1'
loop_
    _symmetry_equiv_pos_as_xyz
    'x, y, z'
    '-x, -y, -z'
_cell_length_a     6.7333(7)
_cell_length_b     8.2897(8)
_cell_length_c     8.5906(8)
_cell_angle_alpha     111.657(2)
_cell_angle_beta     103.571(2)
_cell_angle_gamma     92.809(2)
_cell_volume     428.30(7)
_cell_formula_units_Z     2
_cell_measurement_reflns_used     4358
_cell_measurement_theta_min     2.65
_cell_measurement_theta_max     27.48
_cell_measurement_temperature     173(2)
_exptl_crystal_description     'regular parallelepiped'
_exptl_crystal_colour     colourless
_exptl_crystal_size_max     0.33
_exptl_crystal_size_mid     0.16
_exptl_crystal_size_min     0.13
_exptl_crystal_density_diffrn     1.304
_exptl_crystal_density_meas     1.258
_exptl_crystal_density_method     'flotation'
_exptl_crystal_F_000     180
_exptl_absorpt_coefficient_mu     0.097
_exptl_absorpt_correction_type     multi-scan
_exptl_absorpt_process_details     '(SADABS; Bruker, 2007)'
_exptl_absorpt_correction_T_min     0.9343
_exptl_absorpt_correction_T_max     0.9875
_diffrn_ambient_temperature     173(2)
_diffrn_radiation_type     MoK\a
_diffrn_radiation_wavelength     0.71073
_diffrn_radiation_source     'fine-focus sealed tube'
_diffrn_radiation_monochromator     graphite
_diffrn_measurement_device_type     'Bruker KAPPA APEXII'
_diffrn_measurement_method     'combination of \w and \f'
_diffrn_detector_area_resol_mean     512
_diffrn_reflns_number     9157
_diffrn_reflns_av_R_equivalents     0.0672
_diffrn_reflns_av_sigmaI/netI     0.0348
_diffrn_reflns_theta_min     2.65
_diffrn_reflns_theta_max     27.48
_diffrn_reflns_theta_full     27.48
_diffrn_measured_fraction_theta_max     0.998
_diffrn_measured_fraction_theta_full     0.998
_diffrn_reflns_limit_h_min     -8
_diffrn_reflns_limit_h_max     8
_diffrn_reflns_limit_k_min     -10
_diffrn_reflns_limit_k_max     10
_diffrn_reflns_limit_l_min     -11
_diffrn_reflns_limit_l_max     11
_refine_special_details
;
Refinement of <i>F</i>^2^ against ALL reflections. The weighted <i>R</i>-factor
<i>wR</i> and goodness of fit <i>S</i> are based on <i>F</i>^2^, conventional
<i>R</i>-factors <i>R</i> are based on <i>F</i>, with <i>F</i> set to zero for
negative <i>F</i>^2^. The threshold expression of <i>F</i>^2^ >
\s(<i>F</i>^2^) is used only for calculating <i>R</i>-factors(gt) <i>etc</i>.
and is not relevant to the choice of reflections for refinement.
<i>R</i>-factors based on <i>F</i>^2^ are statistically about twice as large
as those based on <i>F</i>, and <i>R</i>- factors based on ALL data will be
even larger.
;
_reflns_number_total     1961
_reflns_number_gt     1632
_reflns_threshold_expression     I>2\s(I)
_refine_ls_structure_factor_coef     Fsqd
_refine_ls_matrix_type     full
_refine_ls_R_factor_all     0.0452
_refine_ls_R_factor_gt     0.0378
_refine_ls_wR_factor_gt     0.1033
_refine_ls_wR_factor_ref     0.1075
_refine_ls_goodness_of_fit_ref     1.062
_refine_ls_restrained_S_all     1.062
_refine_ls_number_reflns     1961
_refine_ls_number_parameters     111
_refine_ls_number_restraints     0
_refine_ls_hydrogen_treatment     constr
_refine_ls_weighting_scheme     calc
_refine_ls_weighting_details
          'calc w=1/[\s^2^(Fo^2^)+(0.057P)^2^+0.0541P] where P=(Fo^2^+2Fc^2^)/3'
_atom_sites_solution_hydrogens     geom
_atom_sites_solution_primary     direct
_atom_sites_solution_secondary     difmap
_refine_ls_shift/su_max     0.000
_refine_ls_shift/su_mean     0.000
_refine_diff_density_max     0.344
_refine_diff_density_min     -0.164
_refine_ls_extinction_method     none
_refine_ls_extinction_coef     ?
loop_
    _atom_type_symbol
    _atom_type_description
    _atom_type_scat_dispersion_real
    _atom_type_scat_dispersion_imag
    _atom_type_scat_source
    'C' 'C' 0.0033 0.0016
                         'International Tables Vol C Tables 4.2.6.8 and 6.1.1.4'
    'H' 'H' 0.0000 0.0000
                         'International Tables Vol C Tables 4.2.6.8 and 6.1.1.4'
    'O' 'O' 0.0106 0.0060
                         'International Tables Vol C Tables 4.2.6.8 and 6.1.1.4'
_computing_data_collection     'APEX2 (Bruker, 2007)'
_computing_cell_refinement     'APEX2 (Bruker, 2007)'
_computing_data_reduction     'APEX2 (Bruker, 2007)'
_computing_structure_solution     'SHELXTL (Sheldrick, 2008)'
_computing_structure_refinement     'SHELXTL (Sheldrick, 2008)'
_computing_molecular_graphics     'SHELXTL (Sheldrick, 2008)'
_computing_publication_material     'SHELXTL (Sheldrick, 2008)'
loop_
    _atom_site_type_symbol
    _atom_site_label
    _atom_site_fract_x
    _atom_site_fract_y
    _atom_site_fract_z
    _atom_site_U_iso_or_equiv
    _atom_site_adp_type
    _atom_site_calc_flag
    _atom_site_refinement_flags
    _atom_site_occupancy
    _atom_site_disorder_assembly
    _atom_site_disorder_group
    C C1 1.03889(16) 0.18603(13) 0.76894(14) 0.0248(3) Uani d . 1 . .
    C C2 0.75616(16) 0.19250(14) 0.88370(14) 0.0252(3) Uani d . 1 . .
    C C3 0.67417(18) 0.39922(14) 0.71460(15) 0.0295(3) Uani d . 1 . .
    H H3A 0.5373 0.4352 0.7209 0.035 Uiso calc R 1 . .
    H H3B 0.7814 0.4840 0.8164 0.035 Uiso calc R 1 . .
    C C4 0.7176(2) 0.38907(16) 0.54419(17) 0.0347(3) Uani d . 1 . .
    H H4A 0.5888 0.3489 0.4478 0.042 Uiso calc R 1 . .
    H H4B 0.7811 0.5049 0.5563 0.042 Uiso calc R 1 . .
    C C5 0.86639(18) 0.25662(15) 0.51197(15) 0.0291(3) Uani d . 1 . .
    C C6 0.84742(15) 0.14672(13) 0.61779(13) 0.0219(2) Uani d . 1 . .
    H H6 0.8134 0.0185 0.5424 0.026 Uiso calc R 1 . .
    C C7 0.67906(15) 0.21095(13) 0.70880(13) 0.0218(2) Uani d . 1 . .
    H H7 0.5426 0.1354 0.6403 0.026 Uiso calc R 1 . .
    C C8 0.70323(19) 0.32707(17) 1.03822(15) 0.0340(3) Uani d . 1 . .
    H H8A 0.7730 0.3122 1.1447 0.051 Uiso calc R 1 . .
    H H8B 0.5534 0.3105 1.0213 0.051 Uiso calc R 1 . .
    H H8C 0.7491 0.4455 1.0484 0.051 Uiso calc R 1 . .
    C C9 0.6960(2) 0.00625(16) 0.86661(18) 0.0367(3) Uani d . 1 . .
    H H9A 0.7418 -0.0767 0.7715 0.055 Uiso calc R 1 . .
    H H9B 0.5455 -0.0191 0.8417 0.055 Uiso calc R 1 . .
    H H9C 0.7619 -0.0054 0.9757 0.055 Uiso calc R 1 . .
    O O1 0.98475(11) 0.22286(11) 0.91791(10) 0.0297(2) Uani d . 1 . .
    O O2 0.98035(16) 0.23863(12) 0.41910(13) 0.0442(3) Uani d . 1 . .
    O O3 1.21632(12) 0.18858(11) 0.76418(12) 0.0374(2) Uani d . 1 . .
loop_
    _atom_site_aniso_label
    _atom_site_aniso_U_11
    _atom_site_aniso_U_22
    _atom_site_aniso_U_33
    _atom_site_aniso_U_12
    _atom_site_aniso_U_13
    _atom_site_aniso_U_23
    C1 0.0204(5) 0.0238(5) 0.0290(6) 0.0052(4) 0.0081(4) 0.0081(4)
    C2 0.0191(5) 0.0320(6) 0.0262(6) 0.0068(4) 0.0083(4) 0.0115(4)
    C3 0.0307(6) 0.0276(6) 0.0334(6) 0.0132(4) 0.0132(5) 0.0117(5)
    C4 0.0396(7) 0.0349(6) 0.0399(7) 0.0161(5) 0.0172(6) 0.0211(5)
    C5 0.0317(6) 0.0280(5) 0.0307(6) 0.0071(4) 0.0131(5) 0.0121(5)
    C6 0.0199(5) 0.0204(5) 0.0250(5) 0.0046(4) 0.0088(4) 0.0067(4)
    C7 0.0174(5) 0.0238(5) 0.0228(5) 0.0043(4) 0.0066(4) 0.0065(4)
    C8 0.0314(6) 0.0449(7) 0.0243(6) 0.0107(5) 0.0112(5) 0.0091(5)
    C9 0.0382(7) 0.0392(7) 0.0457(8) 0.0112(5) 0.0213(6) 0.0246(6)
    O1 0.0198(4) 0.0411(5) 0.0271(4) 0.0078(3) 0.0051(3) 0.0124(4)
    O2 0.0564(6) 0.0452(5) 0.0526(6) 0.0199(4) 0.0381(5) 0.0274(5)
    O3 0.0182(4) 0.0444(5) 0.0440(5) 0.0058(3) 0.0102(4) 0.0097(4)
_geom_special_details
;
All e.s.d.'s (except the e.s.d. in the dihedral angle between two l.s. planes)
are estimated using the full covariance matrix. The cell e.s.d.'s are taken
into account individually in the estimation of e.s.d.'s in distances, angles
and torsion angles; correlations between e.s.d.'s in cell parameters are only
used when they are defined by crystal symmetry. An approximate (isotropic)
treatment of cell e.s.d.'s is used for estimating e.s.d.'s involving l.s.
planes.
;
loop_
    _geom_bond_atom_site_label_1
    _geom_bond_atom_site_label_2
    _geom_bond_site_symmetry_2
    _geom_bond_distance
    _geom_bond_publ_flag
    C1 O3 . 1.2043(13) ?
    C1 O1 . 1.3437(13) ?
    C1 C6 . 1.5216(15) ?
    C2 O1 . 1.4879(12) ?
    C2 C8 . 1.5171(15) ?
    C2 C9 . 1.5208(16) ?
    C2 C7 . 1.5367(16) ?
    C3 C4 . 1.5325(17) ?
    C3 C7 . 1.5452(15) ?
    C3 H3A . 0.9900 ?
    C3 H3B . 0.9900 ?
    C4 C5 . 1.5162(16) ?
    C4 H4A . 0.9900 ?
    C4 H4B . 0.9900 ?
    C5 O2 . 1.2076(14) ?
    C5 C6 . 1.5255(16) ?
    C6 C7 . 1.5322(13) ?
    C6 H6 . 1.0000 ?
    C7 H7 . 1.0000 ?
    C8 H8A . 0.9800 ?
    C8 H8B . 0.9800 ?
    C8 H8C . 0.9800 ?
    C9 H9A . 0.9800 ?
    C9 H9B . 0.9800 ?
    C9 H9C . 0.9800 ?
loop_
    _geom_angle_atom_site_label_1
    _geom_angle_atom_site_label_2
    _geom_angle_atom_site_label_3
    _geom_angle_site_symmetry_1
    _geom_angle_site_symmetry_3
    _geom_angle
    _geom_angle_publ_flag
    O3 C1 O1 . . 122.38(11) ?
    O3 C1 C6 . . 127.55(11) ?
    O1 C1 C6 . . 110.06(8) ?
    O1 C2 C8 . . 106.91(9) ?
    O1 C2 C9 . . 107.27(9) ?
    C8 C2 C9 . . 111.54(10) ?
    O1 C2 C7 . . 102.78(8) ?
    C8 C2 C7 . . 116.17(9) ?
    C9 C2 C7 . . 111.33(9) ?
    C4 C3 C7 . . 104.52(9) ?
    C4 C3 H3A . . 110.8 ?
    C7 C3 H3A . . 110.8 ?
    C4 C3 H3B . . 110.8 ?
    C7 C3 H3B . . 110.8 ?
    H3A C3 H3B . . 108.9 ?
    C5 C4 C3 . . 104.25(9) ?
    C5 C4 H4A . . 110.9 ?
    C3 C4 H4A . . 110.9 ?
    C5 C4 H4B . . 110.9 ?
    C3 C4 H4B . . 110.9 ?
    H4A C4 H4B . . 108.9 ?
    O2 C5 C4 . . 126.95(11) ?
    O2 C5 C6 . . 125.12(10) ?
    C4 C5 C6 . . 107.93(9) ?
    C1 C6 C5 . . 112.00(9) ?
    C1 C6 C7 . . 103.11(8) ?
    C5 C6 C7 . . 106.73(8) ?
    C1 C6 H6 . . 111.5 ?
    C5 C6 H6 . . 111.5 ?
    C7 C6 H6 . . 111.5 ?
    C6 C7 C2 . . 103.16(8) ?
    C6 C7 C3 . . 103.53(8) ?
    C2 C7 C3 . . 117.00(9) ?
    C6 C7 H7 . . 110.8 ?
    C2 C7 H7 . . 110.8 ?
    C3 C7 H7 . . 110.8 ?
    C2 C8 H8A . . 109.5 ?
    C2 C8 H8B . . 109.5 ?
    H8A C8 H8B . . 109.5 ?
    C2 C8 H8C . . 109.5 ?
    H8A C8 H8C . . 109.5 ?
    H8B C8 H8C . . 109.5 ?
    C2 C9 H9A . . 109.5 ?
    C2 C9 H9B . . 109.5 ?
    H9A C9 H9B . . 109.5 ?
    C2 C9 H9C . . 109.5 ?
    H9A C9 H9C . . 109.5 ?
    H9B C9 H9C . . 109.5 ?
    C1 O1 C2 . . 110.98(8) ?
loop_
    _geom_torsion_atom_site_label_1
    _geom_torsion_atom_site_label_2
    _geom_torsion_atom_site_label_3
    _geom_torsion_atom_site_label_4
    _geom_torsion_site_symmetry_1
    _geom_torsion_site_symmetry_2
    _geom_torsion_site_symmetry_3
    _geom_torsion_site_symmetry_4
    _geom_torsion
    _geom_torsion_publ_flag
    C7 C3 C4 C5 . . . . -34.23(12) ?
    C3 C4 C5 O2 . . . . -160.31(13) ?
    C3 C4 C5 C6 . . . . 19.95(13) ?
    O3 C1 C6 C5 . . . . -50.89(15) ?
    O1 C1 C6 C5 . . . . 127.96(9) ?
    O3 C1 C6 C7 . . . . -165.27(11) ?
    O1 C1 C6 C7 . . . . 13.58(11) ?
    O2 C5 C6 C1 . . . . 70.16(15) ?
    C4 C5 C6 C1 . . . . -110.10(10) ?
    O2 C5 C6 C7 . . . . -177.71(11) ?
    C4 C5 C6 C7 . . . . 2.03(12) ?
    C1 C6 C7 C2 . . . . -27.21(10) ?
    C5 C6 C7 C2 . . . . -145.34(9) ?
    C1 C6 C7 C3 . . . . 95.19(9) ?
    C5 C6 C7 C3 . . . . -22.94(11) ?
    O1 C2 C7 C6 . . . . 30.96(9) ?
    C8 C2 C7 C6 . . . . 147.30(9) ?
    C9 C2 C7 C6 . . . . -83.58(10) ?
    O1 C2 C7 C3 . . . . -81.93(10) ?
    C8 C2 C7 C3 . . . . 34.42(13) ?
    C9 C2 C7 C3 . . . . 163.54(9) ?
    C4 C3 C7 C6 . . . . 35.35(11) ?
    C4 C3 C7 C2 . . . . 148.02(9) ?
    O3 C1 O1 C2 . . . . -174.31(10) ?
    C6 C1 O1 C2 . . . . 6.77(11) ?
    C8 C2 O1 C1 . . . . -146.96(10) ?
    C9 C2 O1 C1 . . . . 93.29(11) ?
    C7 C2 O1 C1 . . . . -24.16(11) ?
    H6 C6 C7 H7 . . . . -26.1 ?
loop_
    _geom_hbond_atom_site_label_D
    _geom_hbond_atom_site_label_H
    _geom_hbond_atom_site_label_A
    _geom_hbond_site_symmetry_A
    _geom_hbond_distance_DH
    _geom_hbond_distance_HA
    _geom_hbond_distance_DA
    _geom_hbond_angle_DHA
    _geom_hbond_publ_flag
    C6 H6 O3 2_756 1.00 2.51 3.3418(13) 140.3 yes
    C4 H4B O2 2_766 0.99 2.51 3.4821(16) 165.8 yes
data_global
_journal_date_recd_electronic     2008-05-29
_journal_date_accepted     2008-06-06
_journal_name_full     'Acta Crystallographica, Section E'
_journal_year     2008
_journal_volume     64
_journal_issue      7
_journal_page_first     o1266
_journal_page_last     o1266
_journal_paper_category     QO
_journal_coeditor_code     CV2418
_publ_contact_author_name     'Wayne H. Pearson'
_publ_contact_author_address
;
Chemistry Department
United States Naval Academy
572M Holloway Road
Annapolis, Maryland 21401
USA
;
_publ_contact_author_email     wpearson@usna.edu
_publ_contact_author_fax     '410 293 2218'
_publ_contact_author_phone     '410 293 6610'
_publ_section_title
;\
<i>cis</i>-3,3-Dimethyl-3,3a,4,5,6,6a-tetrahydro-1<i>H</i>-\
cyclopenta[<i>c</i>]furan-1,6-dione
;
loop_
    _publ_author_name
    _publ_author_address
    'Wayne H. Pearson'
;
Chemistry Department
United States Naval Academy
572M Holloway Road
Annapolis, Maryland 21401
USA
;
    'Stacey E. Lanham'
;
Chemistry Department
United States Naval Academy
572M Holloway Road
Annapolis, Maryland 21401
USA
;
    'Debra K. Dillner'
;
Chemistry Department
United States Naval Academy
572M Holloway Road
Annapolis, Maryland 21401
USA
;
_publ_section_synopsis     .
