# Supplementary material for: cis-3,3-Dimethyl-3,3a,4,5,6,6a-hexa­hydro-1H-cyclo­penta­[c]furan-1,6-dione
Source: Acta Crystallogr Sect E Struct Rep Online. 2008 Jun 13;64(Pt 7):o1266. doi: 10.1107/S1600536808017133 (PMC2961720; doi:10.1107/S1600536808017133)
Supplement: Supplementary file 2 [file e-64-o1266-Isup2.hkl]

# 
# h,k,l, Fc-squared, Fo-squared, sigma(Fo-squared) and status flag 
# 
data_I
_shelx_title ' whp_DD1_02_29_08_0m in P-1' 
_shelx_refln_list_code          4 
_shelx_F_calc_maximum       58.41 
_exptl_crystal_F_000       180.00 
_reflns_d_resolution_high  0.7700 
 
loop_ 
 _symmetry_equiv_pos_as_xyz 
 'x, y, z' 
 '-x, -y, -z' 
 
_cell_length_a     6.7333 
_cell_length_b     8.2897 
_cell_length_c     8.5906 
_cell_angle_alpha 111.657 
_cell_angle_beta  103.571 
_cell_angle_gamma  92.809 
 
_shelx_F_squared_multiplier     1.000 
 
loop_ 
 _refln_index_h 
 _refln_index_k 
 _refln_index_l 
 _refln_F_squared_calc 
 _refln_F_squared_meas 
 _refln_F_squared_sigma 
 _refln_observed_status 
   1   0   0     1008.48     1033.82     28.45 o 
   2   0   0      666.07      711.54     19.74 o 
   3   0   0      546.35      564.79     16.46 o 
   4   0   0      416.20      436.39     11.84 o 
   5   0   0        1.05        0.67      0.26 o 
   6   0   0       71.50       69.35      2.08 o 
   7   0   0       33.60       37.26      1.88 o 
   8   0   0        0.15       -0.31      0.40 o 
  -8   1   0       14.09       14.03      0.93 o 
  -7   1   0       10.73       10.34      0.59 o 
  -6   1   0      111.20      111.04      3.35 o 
  -5   1   0       78.39       68.34      1.22 o 
  -4   1   0      114.53      121.11      3.28 o 
  -3   1   0       38.38       38.79      1.21 o 
  -2   1   0       82.88       87.71      1.98 o 
  -1   1   0      920.74      860.73     16.69 o 
   0   1   0      190.32      188.72      2.22 o 
   1   1   0     3098.10     2900.79     61.40 o 
   2   1   0       12.00       11.40      0.36 o 
   3   1   0        7.90       12.60      0.65 o 
   4   1   0      190.35      198.83      6.18 o 
   5   1   0        0.03        0.13      0.26 o 
   6   1   0       61.61       64.50      1.47 o 
   7   1   0        5.50        5.82      0.63 o 
   8   1   0       17.30       17.27      1.02 o 
  -8   2   0       16.37       17.23      1.00 o 
  -7   2   0        0.11        0.02      0.29 o 
  -6   2   0       13.86       12.31      0.57 o 
  -5   2   0       21.36       21.04      1.00 o 
  -4   2   0       19.44       23.76      0.84 o 
  -3   2   0      359.67      377.30     10.24 o 
  -2   2   0      709.30      718.52     21.78 o 
  -1   2   0      366.67      371.82     11.29 o 
   0   2   0     2552.92     2529.58     61.47 o 
   1   2   0     2693.74     2647.69     51.70 o 
   2   2   0        7.62        4.85      0.22 o 
   3   2   0        3.29        3.26      0.29 o 
   4   2   0      204.41      220.42      7.33 o 
   5   2   0      120.99      120.02      4.71 o 
   6   2   0       19.52       21.17      1.25 o 
   7   2   0        8.95        8.91      0.68 o 
  -8   3   0        2.13        1.83      0.56 o 
  -7   3   0       12.34       12.26      0.72 o 
  -6   3   0        0.09       -0.03      0.25 o 
  -5   3   0      132.18      126.82      4.70 o 
  -4   3   0       21.04       20.49      0.70 o 
  -3   3   0      211.70      224.34      5.18 o 
  -2   3   0        3.89        3.70      0.22 o 
  -1   3   0      697.21      722.17     34.84 o 
   0   3   0      329.09      356.43      8.80 o 
   1   3   0      304.24      319.47      8.30 o 
   2   3   0      111.13      102.54      2.69 o 
   3   3   0        0.34        0.18      0.17 o 
   4   3   0       54.99       58.59      2.28 o 
   5   3   0       91.61       96.61      4.53 o 
   6   3   0        0.60        0.53      0.39 o 
   7   3   0        5.90        5.69      0.61 o 
  -8   4   0        5.06        6.02      0.66 o 
  -7   4   0        1.62        1.63      0.38 o 
  -6   4   0        0.66        0.94      0.34 o 
  -5   4   0        3.78        3.69      0.38 o 
  -4   4   0       97.46       91.52      2.18 o 
  -3   4   0       55.45       52.90      2.12 o 
  -2   4   0       48.07       56.78      2.14 o 
  -1   4   0      306.93      317.29      7.17 o 
   0   4   0      164.30      179.64      4.59 o 
   1   4   0      120.29      110.23      3.82 o 
   2   4   0      163.05      163.54      5.32 o 
   3   4   0       33.19       35.96      1.65 o 
   4   4   0        2.14        1.95      0.44 o 
   5   4   0       26.19       23.85      0.98 o 
   6   4   0       19.26       19.44      1.46 o 
   7   4   0        0.62        0.79      0.50 o 
  -7   5   0        5.66        5.06      0.54 o 
  -6   5   0        1.66        1.17      0.39 o 
  -5   5   0        4.13        4.79      0.47 o 
  -4   5   0       59.86       54.60      1.37 o 
  -3   5   0       87.90       87.92      4.95 o 
  -2   5   0      115.48      114.29      2.94 o 
  -1   5   0       28.74       29.25      0.86 o 
   0   5   0      736.19      729.76     18.45 o 
   1   5   0       21.67       26.37      0.81 o 
   2   5   0        4.72        4.44      0.34 o 
   3   5   0      166.33      152.37      6.33 o 
   4   5   0       90.16       88.80      4.29 o 
   5   5   0        6.26        6.10      0.58 o 
   6   5   0       18.08       19.30      1.06 o 
  -7   6   0        9.31        9.47      0.87 o 
  -6   6   0        0.87        0.77      0.39 o 
  -5   6   0        1.52        0.78      0.36 o 
  -4   6   0       43.71       40.98      1.18 o 
  -3   6   0        1.36        1.49      0.40 o 
  -2   6   0        0.75        0.89      0.27 o 
  -1   6   0       48.16       46.53      1.36 o 
   0   6   0        5.52        4.92      0.39 o 
   1   6   0        0.23       -0.20      0.24 o 
   2   6   0      165.81      151.64      3.72 o 
   3   6   0       27.48       25.74      1.20 o 
   4   6   0       51.43       45.83      3.41 o 
   5   6   0        0.69        0.39      0.40 o 
  -6   7   0        7.83        7.14      0.81 o 
  -5   7   0        6.24        7.10      0.69 o 
  -4   7   0       15.80       14.26      0.69 o 
  -3   7   0       14.58       12.79      0.62 o 
  -2   7   0        0.42        0.51      0.33 o 
  -1   7   0        1.13        0.68      0.30 o 
   0   7   0       15.03       15.97      0.64 o 
   1   7   0       30.78       30.16      0.80 o 
   2   7   0       17.44       16.93      0.77 o 
   3   7   0       56.37       52.54      2.39 o 
   4   7   0       33.07       33.13      1.78 o 
   5   7   0        3.45        3.83      0.62 o 
  -6   8   0       37.43       39.98      1.21 o 
  -5   8   0        0.94        0.93      0.41 o 
  -4   8   0        2.53        3.31      0.46 o 
  -3   8   0        0.45        0.30      0.36 o 
  -2   8   0        0.00        0.14      0.33 o 
  -1   8   0        1.05        0.95      0.35 o 
   0   8   0        0.54        0.35      0.31 o 
   1   8   0        4.80        4.88      0.54 o 
   2   8   0        6.89        7.92      0.64 o 
   3   8   0        0.27        0.04      0.45 o 
   4   8   0       23.80       22.79      1.28 o 
  -4   9   0       15.37       17.22      1.01 o 
  -3   9   0        0.04        0.00      0.38 o 
  -2   9   0       14.20       16.27      0.85 o 
  -1   9   0        1.11        1.06      0.41 o 
   0   9   0        0.08        0.22      0.44 o 
   1   9   0        0.71        0.50      0.47 o 
   2   9   0       31.37       30.06      1.28 o 
  -1  10   0       15.75       18.85      1.11 o 
  -1 -10   1       36.21       37.97      1.88 o 
   0 -10   1       15.52       16.05      1.01 o 
   1 -10   1        0.47       -0.15      0.46 o 
   2 -10   1       27.32       27.59      1.27 o 
   3 -10   1        0.02        0.52      0.47 o 
  -3  -9   1       10.55       11.42      0.92 o 
  -2  -9   1       25.29       29.50      1.20 o 
  -1  -9   1        1.24        1.66      0.48 o 
   0  -9   1       73.46       78.35      3.41 o 
   1  -9   1       15.33       13.24      0.74 o 
   2  -9   1        0.11       -0.05      0.35 o 
   3  -9   1       30.70       36.62      1.16 o 
   4  -9   1        3.21        4.12      0.59 o 
   5  -9   1        9.55       10.52      0.89 o 
  -4  -8   1        2.33        2.96      0.62 o 
  -3  -8   1        7.99        7.98      0.65 o 
  -2  -8   1        4.77        4.15      0.52 o 
  -1  -8   1        8.80       11.46      0.68 o 
   0  -8   1       69.91       62.42      1.62 o 
   1  -8   1        7.80        6.50      0.54 o 
   2  -8   1       10.25        9.33      0.62 o 
   3  -8   1        0.20        0.46      0.36 o 
   4  -8   1        0.24        0.10      0.40 o 
   5  -8   1        0.55        1.16      0.45 o 
   6  -8   1       10.34       11.92      0.84 o 
  -5  -7   1       16.47       18.01      1.35 o 
  -4  -7   1        6.14        6.61      0.59 o 
  -3  -7   1        4.25        4.82      0.52 o 
  -2  -7   1        0.92        0.69      0.34 o 
  -1  -7   1        0.06        0.00      0.24 o 
   0  -7   1       50.64       54.22      1.60 o 
   1  -7   1      309.75      289.94      6.31 o 
   2  -7   1       16.59       14.59      0.69 o 
   3  -7   1       38.22       34.11      0.96 o 
   4  -7   1       34.75       35.10      1.04 o 
   5  -7   1       44.75       43.63      1.12 o 
   6  -7   1       22.75       24.44      0.85 o 
  -6  -6   1        9.35       10.16      0.79 o 
  -5  -6   1       19.40       18.33      1.12 o 
  -4  -6   1       35.96       37.12      1.60 o 
  -3  -6   1        2.78        2.07      0.39 o 
  -2  -6   1       24.02       24.15      1.25 o 
  -1  -6   1        7.10        7.41      0.42 o 
   0  -6   1        1.56        2.95      0.33 o 
   1  -6   1       10.34        9.49      0.46 o 
   2  -6   1       18.39       17.85      0.88 o 
   3  -6   1       20.48       18.83      0.72 o 
   4  -6   1        8.60        8.27      0.46 o 
   5  -6   1        4.33        4.85      0.51 o 
   6  -6   1        0.18        0.52      0.40 o 
   7  -6   1       39.91       41.27      1.51 o 
  -6  -5   1       17.77       17.84      0.99 o 
  -5  -5   1        1.72        2.05      0.42 o 
  -4  -5   1       47.59       50.18      1.74 o 
  -3  -5   1       51.67       50.48      1.96 o 
  -2  -5   1       64.09       60.17      1.91 o 
  -1  -5   1      180.68      186.87      4.79 o 
   0  -5   1       51.66       55.32      1.82 o 
   1  -5   1       20.72       16.54      0.50 o 
   2  -5   1      249.59      253.29      7.78 o 
   3  -5   1        0.78        0.49      0.28 o 
   4  -5   1       11.94       10.48      0.51 o 
   5  -5   1      124.83      120.00      3.62 o 
   6  -5   1       20.80       20.11      0.65 o 
   7  -5   1       13.39       14.17      0.67 o 
  -7  -4   1        5.33        5.74      0.64 o 
  -6  -4   1        0.10        0.06      0.38 o 
  -5  -4   1        0.58        0.89      0.31 o 
  -4  -4   1      177.31      182.89      8.51 o 
  -3  -4   1       17.60       20.23      0.87 o 
  -2  -4   1      335.36      343.47      8.87 o 
  -1  -4   1       14.34       15.12      0.52 o 
   0  -4   1     1265.94     1372.80     36.68 o 
   1  -4   1       42.41       41.48      1.46 o 
   2  -4   1       75.68       83.90      1.62 o 
   3  -4   1      104.86      100.57      2.19 o 
   4  -4   1       27.51       31.41      1.37 o 
   5  -4   1        5.48        5.63      0.47 o 
   6  -4   1       36.84       37.74      1.55 o 
   7  -4   1        6.79        7.02      0.61 o 
   8  -4   1        6.00        5.49      0.73 o 
  -7  -3   1        3.48        3.45      0.59 o 
  -6  -3   1       33.81       34.33      1.22 o 
  -5  -3   1        0.58        0.42      0.32 o 
  -4  -3   1        0.00       -0.09      0.25 o 
  -3  -3   1       14.50       16.00      0.64 o 
  -2  -3   1        2.61        2.27      0.19 o 
  -1  -3   1        2.89        4.70      0.21 o 
   0  -3   1       69.24       75.46      1.64 o 
   1  -3   1        0.05        0.11      0.11 o 
   2  -3   1      220.06      206.82      2.97 o 
   3  -3   1       33.33       37.75      1.28 o 
   4  -3   1        0.76        0.29      0.21 o 
   5  -3   1        7.40        6.85      0.42 o 
   6  -3   1        5.59        6.11      0.52 o 
   7  -3   1        0.03       -0.05      0.33 o 
   8  -3   1        0.05       -0.16      0.47 o 
  -8  -2   1        4.39        5.30      0.69 o 
  -7  -2   1        0.47        0.18      0.33 o 
  -6  -2   1       39.45       40.19      1.19 o 
  -5  -2   1        0.40        0.31      0.27 o 
  -4  -2   1      120.58      127.72      3.19 o 
  -3  -2   1       12.01       15.38      0.60 o 
  -2  -2   1       16.51       16.26      0.49 o 
  -1  -2   1        1.76        1.38      0.11 o 
   0  -2   1      274.84      274.65      2.95 o 
   1  -2   1      412.48      422.66      7.66 o 
   2  -2   1       57.99       67.13      1.91 o 
   3  -2   1       57.95       58.02      1.67 o 
   4  -2   1      228.70      235.00      6.19 o 
   5  -2   1      281.38      267.33      7.61 o 
   6  -2   1        3.51        3.45      0.39 o 
   7  -2   1        5.01        4.70      0.59 o 
   8  -2   1        0.36        0.22      0.47 o 
  -8  -1   1        4.01        3.79      0.62 o 
  -7  -1   1        0.10       -0.11      0.31 o 
  -6  -1   1       28.11       29.26      0.73 o 
  -5  -1   1        0.32        1.79      0.30 o 
  -4  -1   1        0.75        1.70      0.24 o 
  -3  -1   1       30.70       30.61      0.69 o 
  -2  -1   1       15.07       12.51      0.40 o 
  -1  -1   1      304.94      305.47      7.90 o 
   0  -1   1     1591.12     1548.74     21.50 o 
   1  -1   1       52.16       48.51      1.47 o 
   2  -1   1      393.81      423.38     13.41 o 
   3  -1   1      142.77      153.28      5.31 o 
   4  -1   1       12.10       13.77      0.65 o 
   5  -1   1       77.97       81.70      2.46 o 
   6  -1   1       12.70       11.89      0.54 o 
   7  -1   1        8.08        8.11      0.62 o 
   8  -1   1        0.06       -0.03      0.49 o 
  -8   0   1        0.56        1.27      0.49 o 
  -7   0   1        0.24        0.39      0.32 o 
  -6   0   1      172.21      176.97      4.37 o 
  -5   0   1       52.21       44.23      1.58 o 
  -4   0   1      477.15      528.41     14.00 o 
  -3   0   1       60.19       67.06      1.57 o 
  -2   0   1      686.75      663.31     15.55 o 
  -1   0   1      220.72      198.83      3.98 o 
   0   0   1       18.23       17.09      0.36 o 
   1   0   1     1043.35     1015.27     27.39 o 
   2   0   1      163.01      163.98      4.74 o 
   3   0   1      176.61      190.67      6.40 o 
   4   0   1       17.07       19.72      0.89 o 
   5   0   1       97.34       90.22      3.17 o 
   6   0   1       38.76       39.26      1.18 o 
   7   0   1       10.42        9.90      0.63 o 
   8   0   1        0.09       -0.01      0.47 o 
  -8   1   1        2.88        3.40      0.48 o 
  -7   1   1        1.59        0.97      0.34 o 
  -6   1   1       25.25       23.34      0.79 o 
  -5   1   1       56.88       59.46      2.48 o 
  -4   1   1       87.91      101.20      3.73 o 
  -3   1   1      406.25      420.93     13.29 o 
  -2   1   1      105.63      120.54      2.72 o 
  -1   1   1      150.92      144.85      2.46 o 
   0   1   1     3377.14     3262.03     63.50 o 
   1   1   1       12.60       15.73      0.69 o 
   2   1   1      612.64      707.68     21.60 o 
   3   1   1        5.70        7.60      0.41 o 
   4   1   1      126.01      143.72      6.01 o 
   5   1   1       73.06       69.67      2.11 o 
   6   1   1       50.86       44.97      2.14 o 
   7   1   1        1.76        2.50      0.55 o 
  -8   2   1        0.15        0.46      0.44 o 
  -7   2   1       20.79       20.01      1.11 o 
  -6   2   1       18.89       17.31      0.66 o 
  -5   2   1        7.64        8.27      0.53 o 
  -4   2   1       34.94       43.94      1.29 o 
  -3   2   1       59.98       55.89      1.65 o 
  -2   2   1       44.20       46.07      1.55 o 
  -1   2   1      745.35      747.65     20.15 o 
   0   2   1      552.27      564.79     23.83 o 
   1   2   1       19.42       25.56      0.81 o 
   2   2   1       60.64       60.62      1.66 o 
   3   2   1       64.14       77.48      2.28 o 
   4   2   1        0.35       -0.23      0.23 o 
   5   2   1        0.40        0.82      0.34 o 
   6   2   1        0.15        0.18      0.30 o 
   7   2   1        4.43        5.27      0.69 o 
  -8   3   1       14.15       13.66      0.83 o 
  -7   3   1       35.04       34.24      0.95 o 
  -6   3   1      102.68       89.96      3.38 o 
  -5   3   1        0.22        0.67      0.23 o 
  -4   3   1       30.12       28.71      1.31 o 
  -3   3   1       42.61       50.00      1.68 o 
  -2   3   1       57.75       54.54      1.67 o 
  -1   3   1        4.15        5.93      0.29 o 
   0   3   1        2.39        2.03      0.19 o 
   1   3   1      166.64      172.38      4.46 o 
   2   3   1        1.28        1.81      0.22 o 
   3   3   1       17.44       18.89      0.58 o 
   4   3   1       72.48       74.19      2.88 o 
   5   3   1      137.49      139.44      7.42 o 
   6   3   1        2.04        2.59      0.54 o 
   7   3   1        1.05        1.17      0.48 o 
  -8   4   1        0.80        0.84      0.51 o 
  -7   4   1        0.22       -0.27      0.38 o 
  -6   4   1        3.57        3.71      0.38 o 
  -5   4   1        1.26        0.50      0.22 o 
  -4   4   1       29.20       30.60      1.14 o 
  -3   4   1        4.95        3.88      0.43 o 
  -2   4   1       12.94       11.88      0.44 o 
  -1   4   1      167.23      182.07      3.70 o 
   0   4   1      415.51      430.09     12.03 o 
   1   4   1       11.49       11.48      0.43 o 
   2   4   1        8.61        6.15      0.40 o 
   3   4   1        0.05        0.01      0.20 o 
   4   4   1        2.39        2.26      0.34 o 
   5   4   1       18.81       17.83      1.02 o 
   6   4   1        6.70        5.59      0.68 o 
  -7   5   1        0.25        0.02      0.46 o 
  -6   5   1       69.04       71.83      3.32 o 
  -5   5   1        7.94        6.48      0.52 o 
  -4   5   1      116.28      126.01      7.89 o 
  -3   5   1        3.57        2.97      0.34 o 
  -2   5   1       51.08       50.93      1.88 o 
  -1   5   1       51.97       51.29      1.27 o 
   0   5   1        8.22        9.36      0.53 o 
   1   5   1       36.46       34.74      1.08 o 
   2   5   1       94.85       90.71      1.83 o 
   3   5   1       13.82       13.09      0.54 o 
   4   5   1       22.42       20.74      0.86 o 
   5   5   1       14.20       14.29      0.80 o 
   6   5   1       21.79       24.75      1.23 o 
  -7   6   1        0.65        0.57      0.50 o 
  -6   6   1        7.89        8.32      0.76 o 
  -5   6   1       28.94       31.88      1.16 o 
  -4   6   1       59.93       57.98      2.31 o 
  -3   6   1       88.81       89.51      2.44 o 
  -2   6   1      125.18      119.47      2.83 o 
  -1   6   1        0.15        0.08      0.25 o 
   0   6   1      303.96      302.33      9.61 o 
   1   6   1        4.23        3.76      0.37 o 
   2   6   1       17.32       16.44      0.62 o 
   3   6   1       66.77       62.25      3.87 o 
   4   6   1       14.50       15.42      0.94 o 
   5   6   1        1.84        1.53      0.48 o 
  -6   7   1        0.37        1.18      0.50 o 
  -5   7   1        0.41        0.60      0.45 o 
  -4   7   1        0.46        0.71      0.42 o 
  -3   7   1       19.97       18.41      0.67 o 
  -2   7   1        8.33        8.16      0.53 o 
  -1   7   1       16.04       13.83      0.63 o 
   0   7   1        0.50        0.75      0.31 o 
   1   7   1       23.02       21.31      0.93 o 
   2   7   1        6.46        7.39      0.59 o 
   3   7   1        2.42        2.65      0.57 o 
   4   7   1       23.72       21.91      1.14 o 
  -5   8   1        0.19        0.20      0.36 o 
  -4   8   1        1.51        0.89      0.36 o 
  -3   8   1        0.47        0.67      0.39 o 
  -2   8   1       12.27       10.92      0.62 o 
  -1   8   1       15.82       14.86      0.76 o 
   0   8   1       18.49       16.69      0.72 o 
   1   8   1       46.90       45.40      1.60 o 
   2   8   1        2.66        2.27      0.56 o 
   3   8   1        0.27        0.54      0.51 o 
  -4   9   1        6.56        8.04      0.80 o 
  -3   9   1        1.68        1.29      0.48 o 
  -2   9   1        1.32        1.69      0.51 o 
  -1   9   1        5.84        6.05      0.62 o 
   0   9   1        0.00        0.18      0.44 o 
   1   9   1        6.07        6.86      0.88 o 
  -1 -10   2        6.21        5.51      0.73 o 
   0 -10   2       25.04       27.56      1.35 o 
   1 -10   2        6.20        7.02      0.76 o 
   2 -10   2        9.67       10.41      0.86 o 
   3 -10   2        7.15        8.18      0.72 o 
  -3  -9   2        0.68        1.67      0.48 o 
  -2  -9   2        0.13       -0.04      0.35 o 
  -1  -9   2       30.91       32.89      1.76 o 
   0  -9   2        7.11        6.75      0.67 o 
   1  -9   2        0.23        0.56      0.36 o 
   2  -9   2        0.21        0.37      0.37 o 
   3  -9   2       13.22       13.99      0.78 o 
   4  -9   2        2.24        3.49      0.56 o 
   5  -9   2       40.84       43.02      1.49 o 
  -4  -8   2       13.38       14.05      0.80 o 
  -3  -8   2        0.00        0.30      0.35 o 
  -2  -8   2        1.55        1.06      0.38 o 
  -1  -8   2       71.83       71.19      2.53 o 
   0  -8   2      158.99      162.61      4.21 o 
   1  -8   2       91.37       84.76      2.44 o 
   2  -8   2       12.36       12.13      0.68 o 
   3  -8   2        1.36        0.63      0.40 o 
   4  -8   2        0.64        0.53      0.42 o 
   5  -8   2       18.71       18.98      0.91 o 
   6  -8   2        8.01        7.96      0.73 o 
  -5  -7   2        3.95        3.89      0.52 o 
  -4  -7   2        4.65        5.40      0.54 o 
  -3  -7   2       12.16       10.31      0.63 o 
  -2  -7   2       19.37       18.90      0.75 o 
  -1  -7   2       15.23       13.39      0.56 o 
   0  -7   2        0.01        0.82      0.63 o 
   1  -7   2        0.66        0.70      0.34 o 
   2  -7   2      113.18      100.92      2.70 o 
   3  -7   2        8.83        8.18      0.62 o 
   4  -7   2       45.77       40.56      1.54 o 
   5  -7   2        0.04       -0.12      0.32 o 
   6  -7   2        0.58        0.30      0.37 o 
  -6  -6   2        3.90        4.36      0.53 o 
  -5  -6   2        0.65        0.69      0.36 o 
  -4  -6   2       25.32       27.01      1.22 o 
  -3  -6   2        4.48        4.38      0.45 o 
  -2  -6   2       55.26       53.13      2.16 o 
  -1  -6   2      171.03      174.94      5.08 o 
   0  -6   2      223.93      217.41      7.51 o 
   1  -6   2      422.63      406.97     12.00 o 
   2  -6   2       47.03       47.59      2.65 o 
   3  -6   2       59.70       50.26      1.48 o 
   4  -6   2       41.16       39.20      1.38 o 
   5  -6   2      221.27      205.81      3.77 o 
   6  -6   2        2.40        2.17      0.38 o 
   7  -6   2        0.60        0.58      0.37 o 
  -7  -5   2        9.58        9.17      0.84 o 
  -6  -5   2       36.87       40.14      1.22 o 
  -5  -5   2        0.52        0.13      0.34 o 
  -4  -5   2        4.20        5.59      0.48 o 
  -3  -5   2        6.40        6.21      0.46 o 
  -2  -5   2       49.96       52.24      1.82 o 
  -1  -5   2       41.72       41.43      1.00 o 
   0  -5   2      557.08      590.32     16.21 o 
   1  -5   2       48.58       48.91      1.48 o 
   2  -5   2       41.69       36.83      0.89 o 
   3  -5   2       87.56       83.83      1.12 o 
   4  -5   2        0.63        0.30      0.24 o 
   5  -5   2        3.23        3.04      0.35 o 
   6  -5   2       48.20       45.83      1.44 o 
   7  -5   2        2.43        2.72      0.52 o 
  -7  -4   2        9.81       10.46      0.82 o 
  -6  -4   2       72.58       68.48      2.76 o 
  -5  -4   2        1.48        1.62      0.33 o 
  -4  -4   2      235.59      222.48      7.47 o 
  -3  -4   2       10.23        9.87      0.50 o 
  -2  -4   2        0.16        0.04      0.19 o 
  -1  -4   2     1010.67     1098.54     26.79 o 
   0  -4   2      306.06      309.81      5.77 o 
   1  -4   2       46.29       37.29      0.80 o 
   2  -4   2      476.85      476.87      5.24 o 
   3  -4   2        9.33        9.89      0.35 o 
   4  -4   2        1.97        2.10      0.24 o 
   5  -4   2      190.17      167.77      4.70 o 
   6  -4   2       75.70       70.80      2.98 o 
   7  -4   2       14.14       13.01      0.88 o 
  -8  -3   2        0.20        0.37      0.41 o 
  -7  -3   2        8.22        9.71      0.67 o 
  -6  -3   2       11.33       11.24      0.64 o 
  -5  -3   2        2.35        1.17      0.33 o 
  -4  -3   2      160.67      153.91      5.15 o 
  -3  -3   2       48.50       47.46      2.10 o 
  -2  -3   2      109.61      110.89      3.45 o 
  -1  -3   2      180.24      188.86      6.09 o 
   0  -3   2     2494.65     2636.85     59.82 o 
   1  -3   2      340.52      347.91      4.46 o 
   2  -3   2       29.16       26.79      0.32 o 
   3  -3   2      128.91      135.60      4.52 o 
   4  -3   2      194.14      193.74      5.80 o 
   5  -3   2       94.26       96.13      2.34 o 
   6  -3   2       38.18       36.72      1.40 o 
   7  -3   2        0.21       -0.30      0.42 o 
  -8  -2   2       37.71       38.51      2.27 o 
  -7  -2   2        1.76        1.94      0.39 o 
  -6  -2   2        4.04        4.71      0.47 o 
  -5  -2   2        7.54        8.47      0.45 o 
  -4  -2   2      116.45      122.64      3.85 o 
  -3  -2   2      256.09      252.04     10.49 o 
  -2  -2   2       50.38       54.57      1.44 o 
  -1  -2   2        0.02        1.70      0.66 o 
   0  -2   2      433.39      438.18      7.95 o 
   1  -2   2      302.59      327.83      7.89 o 
   2  -2   2       89.98       92.61      2.32 o 
   3  -2   2      170.68      178.35      5.78 o 
   4  -2   2       23.24       23.34      0.87 o 
   5  -2   2       32.32       32.38      1.07 o 
   6  -2   2        2.64        2.19      0.37 o 
   7  -2   2       52.78       53.03      1.51 o 
  -8  -1   2        0.02        0.04      0.40 o 
  -7  -1   2        0.71        0.28      0.34 o 
  -6  -1   2       33.54       29.61      0.91 o 
  -5  -1   2        2.04        2.54      0.32 o 
  -4  -1   2      208.54      237.18      8.43 o 
  -3  -1   2      535.38      589.95     18.28 o 
  -2  -1   2       47.07       48.57      1.48 o 
  -1  -1   2      179.14      176.75      3.05 o 
   0  -1   2      530.76      529.62     11.57 o 
   1  -1   2     3411.84     3284.79    103.91 o 
   2  -1   2      318.13      322.33      8.78 o 
   3  -1   2       11.00       12.09      0.39 o 
   4  -1   2      474.32      473.55     18.91 o 
   5  -1   2      331.10      323.38     11.20 o 
   6  -1   2        4.18        4.28      0.49 o 
   7  -1   2        0.66        0.30      0.38 o 
  -8   0   2       27.38       28.27      0.94 o 
  -7   0   2       60.06       56.66      1.83 o 
  -6   0   2       26.09       23.73      0.82 o 
  -5   0   2       65.47       65.94      2.80 o 
  -4   0   2       29.52       28.10      0.54 o 
  -3   0   2        2.12        1.52      0.18 o 
  -2   0   2       59.82       66.76      1.34 o 
  -1   0   2       14.32       17.19      0.23 o 
   0   0   2       15.35       15.26      0.36 o 
   1   0   2      348.53      396.92     18.35 o 
   2   0   2       73.09       83.54      3.89 o 
   3   0   2        0.01        0.19      0.16 o 
   4   0   2        5.98        7.02      0.38 o 
   5   0   2       89.78       91.38      3.17 o 
   6   0   2       20.22       17.95      0.80 o 
   7   0   2       77.29       80.01      4.01 o 
  -8   1   2        1.50        1.63      0.41 o 
  -7   1   2        1.98        1.26      0.33 o 
  -6   1   2       36.95       33.43      0.79 o 
  -5   1   2       50.46       53.10      1.24 o 
  -4   1   2      477.62      486.81     12.16 o 
  -3   1   2       17.80       17.13      0.35 o 
  -2   1   2        6.26        4.70      0.14 o 
  -1   1   2      146.64      149.06      3.05 o 
   0   1   2        1.53        2.17      0.14 o 
   1   1   2      660.14      661.95     13.23 o 
   2   1   2     1649.68     1736.12     85.70 o 
   3   1   2      131.41      146.49      4.27 o 
   4   1   2        0.81        0.32      0.22 o 
   5   1   2      134.11      126.83      5.71 o 
   6   1   2       11.39       12.19      0.71 o 
   7   1   2        2.05        1.30      0.52 o 
  -8   2   2        1.61        1.90      0.50 o 
  -7   2   2       54.47       51.95      1.81 o 
  -6   2   2      394.92      356.04     10.93 o 
  -5   2   2       61.85       57.30      2.66 o 
  -4   2   2      258.84      250.89      5.63 o 
  -3   2   2        3.88        6.16      0.23 o 
  -2   2   2      967.73     1002.94     12.92 o 
  -1   2   2        1.41        1.28      0.16 o 
   0   2   2       29.64       29.30      0.66 o 
   1   2   2       54.59       65.86      1.42 o 
   2   2   2        4.13        5.77      0.27 o 
   3   2   2       75.23       87.06      2.64 o 
   4   2   2       26.84       28.69      1.71 o 
   5   2   2       47.85       41.02      2.01 o 
   6   2   2       24.12       22.77      1.06 o 
   7   2   2       21.68       22.58      1.46 o 
  -8   3   2       19.28       16.63      1.00 o 
  -7   3   2        1.25        1.11      0.46 o 
  -6   3   2        9.18        9.38      0.50 o 
  -5   3   2      151.24      130.27      2.92 o 
  -4   3   2       45.88       49.20      1.51 o 
  -3   3   2        5.86        7.67      0.41 o 
  -2   3   2       67.00       59.91      1.95 o 
  -1   3   2       19.02       18.08      0.79 o 
   0   3   2        0.65        0.44      0.18 o 
   1   3   2      214.82      211.77      6.10 o 
   2   3   2      300.33      295.78     11.60 o 
   3   3   2       80.06       78.32      2.48 o 
   4   3   2        0.35        0.02      0.27 o 
   5   3   2        0.30        0.20      0.41 o 
   6   3   2        1.71        2.14      0.48 o 
  -8   4   2       16.69       20.37      0.91 o 
  -7   4   2       14.84       15.95      0.78 o 
  -6   4   2      172.21      154.52      6.46 o 
  -5   4   2       62.25       55.35      1.32 o 
  -4   4   2       86.94       80.05      3.06 o 
  -3   4   2       12.13       11.74      0.55 o 
  -2   4   2      228.63      222.45      6.51 o 
  -1   4   2      131.84      129.17      3.87 o 
   0   4   2        0.21       -0.11      0.19 o 
   1   4   2       29.39       29.45      1.16 o 
   2   4   2       17.52       16.12      0.68 o 
   3   4   2        4.45        4.26      0.40 o 
   4   4   2       26.19       23.43      0.77 o 
   5   4   2       28.35       28.07      1.15 o 
   6   4   2        0.94        1.37      0.56 o 
  -7   5   2       53.96       55.42      1.63 o 
  -6   5   2        4.04        4.73      0.60 o 
  -5   5   2       82.32       69.14      2.09 o 
  -4   5   2       27.01       24.43      1.09 o 
  -3   5   2       25.12       24.84      0.88 o 
  -2   5   2       29.32       27.76      0.91 o 
  -1   5   2      143.21      123.89      2.82 o 
   0   5   2        1.74        2.06      0.31 o 
   1   5   2        3.03        3.98      0.36 o 
   2   5   2       52.75       53.15      1.62 o 
   3   5   2        4.83        4.65      0.47 o 
   4   5   2        0.16        0.05      0.34 o 
   5   5   2        1.84        1.48      0.56 o 
  -7   6   2        0.08        0.35      0.50 o 
  -6   6   2       29.24       28.24      1.18 o 
  -5   6   2       35.47       33.47      1.57 o 
  -4   6   2       20.87       20.38      0.93 o 
  -3   6   2        3.48        3.54      0.39 o 
  -2   6   2       87.66       88.97      2.01 o 
  -1   6   2        0.29        0.22      0.27 o 
   0   6   2        0.97        0.37      0.28 o 
   1   6   2        4.80        4.94      0.42 o 
   2   6   2       22.11       20.91      0.81 o 
   3   6   2        4.25        4.68      0.63 o 
   4   6   2        2.32        2.89      0.54 o 
  -6   7   2       46.80       50.23      1.59 o 
  -5   7   2       20.58       21.49      1.06 o 
  -4   7   2        0.01       -0.13      0.35 o 
  -3   7   2        4.77        4.17      0.45 o 
  -2   7   2       75.99       75.56      1.73 o 
  -1   7   2       25.39       25.75      1.07 o 
   0   7   2        6.84        5.76      0.48 o 
   1   7   2        0.99        0.80      0.32 o 
   2   7   2        4.21        3.84      0.62 o 
   3   7   2        0.45        0.42      0.47 o 
  -5   8   2        0.20       -0.12      0.36 o 
  -4   8   2       13.91       13.71      0.74 o 
  -3   8   2        1.98        1.90      0.42 o 
  -2   8   2        5.60        4.97      0.62 o 
  -1   8   2        0.18        0.28      0.33 o 
   0   8   2        2.37        2.05      0.41 o 
   1   8   2        3.27        3.01      0.61 o 
   2   8   2        1.34        1.39      0.56 o 
  -2   9   2       15.97       16.62      0.99 o 
  -1   9   2        0.65        0.64      0.45 o 
  -2 -10   3        1.14        1.26      0.50 o 
  -1 -10   3        0.04       -0.40      0.41 o 
   0 -10   3        1.16        0.68      0.50 o 
   1 -10   3       22.59       21.65      1.09 o 
   2 -10   3        1.41        0.84      0.49 o 
   3 -10   3       10.88       13.59      0.85 o 
  -4  -9   3        0.00        0.09      0.41 o 
  -3  -9   3        0.19       -0.30      0.37 o 
  -2  -9   3        0.06        0.32      0.37 o 
  -1  -9   3       17.09       14.59      0.86 o 
   0  -9   3        5.84        7.81      0.67 o 
   1  -9   3       16.08       17.73      1.09 o 
   2  -9   3        1.31        1.53      0.43 o 
   3  -9   3        0.52        0.59      0.39 o 
   4  -9   3       31.92       34.26      1.29 o 
   5  -9   3        0.00        0.01      0.50 o 
  -5  -8   3        0.33        0.14      0.40 o 
  -4  -8   3        2.16        3.11      0.50 o 
  -3  -8   3        1.17        0.72      0.38 o 
  -2  -8   3       12.20       10.46      0.64 o 
  -1  -8   3        0.01        0.20      0.31 o 
   0  -8   3       25.32       24.80      1.09 o 
   1  -8   3        6.68        4.85      0.49 o 
   2  -8   3       33.24       33.14      1.33 o 
   3  -8   3        0.28        0.60      0.40 o 
   4  -8   3       17.89       17.19      0.83 o 
   5  -8   3      105.26      111.25      4.20 o 
  -6  -7   3       30.50       31.12      1.42 o 
  -5  -7   3        2.29        1.86      0.44 o 
  -4  -7   3        9.11        9.76      0.64 o 
  -3  -7   3        4.70        3.58      0.45 o 
  -2  -7   3        2.89        1.55      0.36 o 
  -1  -7   3       53.50       52.58      1.52 o 
   0  -7   3        6.26        9.39      0.64 o 
   1  -7   3        3.51        2.86      0.41 o 
   2  -7   3        5.67        7.43      0.57 o 
   3  -7   3       34.87       31.07      1.18 o 
   4  -7   3        1.74        1.31      0.39 o 
   5  -7   3       54.49       52.39      1.52 o 
   6  -7   3       12.12       12.43      0.79 o 
  -6  -6   3       38.11       36.51      1.81 o 
  -5  -6   3        1.76        1.45      0.40 o 
  -4  -6   3       17.98       16.82      1.18 o 
  -3  -6   3       15.54       14.44      0.71 o 
  -2  -6   3        2.42        2.03      0.35 o 
  -1  -6   3       89.64       92.93      2.47 o 
   0  -6   3       11.83       12.25      0.69 o 
   1  -6   3        7.93        7.00      0.44 o 
   2  -6   3        1.23        1.45      0.35 o 
   3  -6   3       47.65       44.46      1.24 o 
   4  -6   3       87.89       77.48      1.77 o 
   5  -6   3        0.14        0.17      0.33 o 
   6  -6   3        0.54        0.75      0.36 o 
   7  -6   3       10.30       10.65      0.72 o 
  -7  -5   3        1.50        1.63      0.68 o 
  -6  -5   3       75.50       74.42      3.06 o 
  -5  -5   3       96.11       93.03      4.94 o 
  -4  -5   3       31.54       30.84      1.05 o 
  -3  -5   3       89.42       82.51      3.15 o 
  -2  -5   3        5.61        3.69      0.34 o 
  -1  -5   3       21.87       19.85      0.95 o 
   0  -5   3       20.39       18.06      0.53 o 
   1  -5   3       17.28       20.12      0.38 o 
   2  -5   3       18.29       16.28      0.57 o 
   3  -5   3       31.46       28.62      0.76 o 
   4  -5   3       58.75       53.97      1.42 o 
   5  -5   3      139.65      131.95      3.37 o 
   6  -5   3        3.21        2.72      0.40 o 
   7  -5   3        1.01        0.48      0.55 o 
  -7  -4   3        0.93        1.51      0.45 o 
  -6  -4   3       18.38       18.56      0.80 o 
  -5  -4   3       14.02       13.27      0.73 o 
  -4  -4   3       22.66       22.87      0.95 o 
  -3  -4   3        4.81        5.18      0.34 o 
  -2  -4   3        5.93        6.10      0.35 o 
  -1  -4   3       29.67       35.76      0.81 o 
   0  -4   3      303.58      338.21      4.77 o 
   1  -4   3        3.36        2.54      0.15 o 
   2  -4   3       69.31       62.76      1.87 o 
   3  -4   3       39.31       37.92      0.78 o 
   4  -4   3       10.50       10.61      0.65 o 
   5  -4   3        6.91        5.24      0.39 o 
   6  -4   3       10.61        9.25      0.72 o 
   7  -4   3       21.76       24.67      1.36 o 
  -8  -3   3        4.80        5.12      0.64 o 
  -7  -3   3       17.61       17.60      0.82 o 
  -6  -3   3       99.02       94.93      5.17 o 
  -5  -3   3       19.78       19.63      0.73 o 
  -4  -3   3       15.13       13.85      0.73 o 
  -3  -3   3       29.70       34.78      1.28 o 
  -2  -3   3        1.43        2.31      0.17 o 
  -1  -3   3      152.70      160.95      3.07 o 
   0  -3   3      101.27      117.33      2.25 o 
   1  -3   3       97.03      104.37      2.88 o 
   2  -3   3       35.07       37.62      0.93 o 
   3  -3   3       16.93       17.86      0.66 o 
   4  -3   3        9.83       10.20      0.42 o 
   5  -3   3      106.53      104.40      2.52 o 
   6  -3   3       10.76        9.83      0.72 o 
   7  -3   3        0.10       -0.03      0.45 o 
  -8  -2   3       16.21       16.46      0.80 o 
  -7  -2   3        4.27        3.98      0.47 o 
  -6  -2   3      126.06      115.54      2.78 o 
  -5  -2   3        2.35        4.31      0.34 o 
  -4  -2   3       51.53       50.06      0.81 o 
  -3  -2   3       27.68       26.50      0.84 o 
  -2  -2   3        0.84        1.00      0.13 o 
  -1  -2   3      209.30      208.80      4.31 o 
   0  -2   3       50.35       56.66      2.22 o 
   1  -2   3      202.17      214.89      7.62 o 
   2  -2   3       71.12       73.80      2.47 o 
   3  -2   3       81.18       87.08      4.10 o 
   4  -2   3        0.11        0.25      0.18 o 
   5  -2   3       96.10       92.34      3.38 o 
   6  -2   3        0.25        0.47      0.35 o 
   7  -2   3       24.65       25.93      1.69 o 
  -8  -1   3       17.88       17.15      0.88 o 
  -7  -1   3       15.34       13.14      0.64 o 
  -6  -1   3        7.77        8.00      0.44 o 
  -5  -1   3        2.41        3.68      0.32 o 
  -4  -1   3       41.40       37.22      0.81 o 
  -3  -1   3        1.64        2.89      0.23 o 
  -2  -1   3       40.31       40.06      1.15 o 
  -1  -1   3      582.47      598.61     12.07 o 
   0  -1   3       44.57       50.63      1.07 o 
   1  -1   3      245.16      280.63      8.39 o 
   2  -1   3       25.59       29.36      1.07 o 
   3  -1   3        4.41        4.51      0.27 o 
   4  -1   3       23.35       24.11      0.66 o 
   5  -1   3        1.69        1.50      0.37 o 
   6  -1   3        0.89        1.50      0.41 o 
   7  -1   3       86.45       89.84      4.78 o 
  -8   0   3        0.70        0.91      0.42 o 
  -7   0   3        4.03        5.63      0.44 o 
  -6   0   3      120.70      106.61      2.49 o 
  -5   0   3       25.58       22.71      0.63 o 
  -4   0   3      199.08      201.79      3.44 o 
  -3   0   3        2.88        1.89      0.17 o 
  -2   0   3      580.37      654.13     15.67 o 
  -1   0   3       41.63       41.50      0.57 o 
   0   0   3       67.35       65.20      1.64 o 
   1   0   3      464.56      490.11     21.44 o 
   2   0   3      152.78      166.09      8.02 o 
   3   0   3       64.50       65.53      2.80 o 
   4   0   3        3.43        4.97      0.49 o 
   5   0   3       67.52       66.23      3.61 o 
   6   0   3        0.61        0.94      0.40 o 
   7   0   3        1.49        1.47      0.48 o 
  -8   1   3       59.60       61.00      2.39 o 
  -7   1   3        5.91        5.75      0.54 o 
  -6   1   3        6.22        7.16      0.45 o 
  -5   1   3        9.73        7.77      0.50 o 
  -4   1   3       82.71       81.60      2.07 o 
  -3   1   3      265.79      273.17      5.65 o 
  -2   1   3      149.99      159.40      3.15 o 
  -1   1   3      189.63      202.36      3.32 o 
   0   1   3      270.61      260.77      7.09 o 
   1   1   3        4.86        4.65      0.21 o 
   2   1   3        2.48        3.71      0.32 o 
   3   1   3       55.94       57.83      2.46 o 
   4   1   3        0.85        1.69      0.39 o 
   5   1   3        1.09        2.00      0.41 o 
   6   1   3        0.78        0.26      0.38 o 
   7   1   3       38.73       41.96      2.92 o 
  -8   2   3       18.30       19.95      1.06 o 
  -7   2   3       10.34       12.61      0.71 o 
  -6   2   3       36.51       38.96      1.57 o 
  -5   2   3        3.82        4.70      0.35 o 
  -4   2   3       21.40       24.07      0.64 o 
  -3   2   3       78.32       75.38      1.11 o 
  -2   2   3      143.38      166.74      1.85 o 
  -1   2   3        0.00        0.02      0.15 o 
   0   2   3        7.91        7.31      0.32 o 
   1   2   3       68.54       72.81      1.49 o 
   2   2   3      146.41      154.06      5.53 o 
   3   2   3       13.47       12.41      0.59 o 
   4   2   3       49.59       52.37      1.70 o 
   5   2   3       16.16       18.13      1.18 o 
   6   2   3       16.03       19.35      1.49 o 
  -8   3   3        2.32        3.52      0.63 o 
  -7   3   3        3.03        2.45      0.43 o 
  -6   3   3       60.14       55.03      1.25 o 
  -5   3   3        2.22        1.51      0.35 o 
  -4   3   3      180.53      167.03      5.35 o 
  -3   3   3        0.00        0.07      0.15 o 
  -2   3   3      208.98      208.31      4.80 o 
  -1   3   3       59.74       60.99      1.52 o 
   0   3   3        9.50        9.80      0.41 o 
   1   3   3      124.73      114.17      3.48 o 
   2   3   3       38.53       39.37      1.75 o 
   3   3   3        0.34        0.49      0.29 o 
   4   3   3        0.68        0.67      0.34 o 
   5   3   3        3.05        2.51      0.49 o 
   6   3   3        0.03        0.08      0.49 o 
  -8   4   3       43.64       48.99      1.88 o 
  -7   4   3       13.38       15.53      0.97 o 
  -6   4   3        0.00        0.30      0.40 o 
  -5   4   3        0.11       -0.01      0.28 o 
  -4   4   3       26.92       27.70      1.13 o 
  -3   4   3       33.75       35.09      1.07 o 
  -2   4   3        0.04       -0.22      0.22 o 
  -1   4   3        0.03       -0.17      0.22 o 
   0   4   3       12.95       13.89      0.47 o 
   1   4   3        9.61        8.75      0.52 o 
   2   4   3        3.64        3.29      0.40 o 
   3   4   3        1.74        1.12      0.32 o 
   4   4   3        0.00       -0.04      0.32 o 
   5   4   3        3.59        3.15      0.64 o 
  -7   5   3       12.56       14.65      0.96 o 
  -6   5   3        7.48        6.30      0.67 o 
  -5   5   3       28.77       26.95      1.22 o 
  -4   5   3       22.76       21.14      1.20 o 
  -3   5   3        1.24        0.48      0.30 o 
  -2   5   3       98.67       96.13      3.31 o 
  -1   5   3       64.29       67.75      1.34 o 
   0   5   3        9.02        7.52      0.45 o 
   1   5   3       61.01       63.76      1.77 o 
   2   5   3       12.18       12.16      0.66 o 
   3   5   3       12.05       11.50      0.62 o 
   4   5   3        0.07        0.48      0.47 o 
  -6   6   3        0.57        0.66      0.48 o 
  -5   6   3        2.06        1.77      0.49 o 
  -4   6   3        0.58        1.01      0.42 o 
  -3   6   3       20.12       20.44      0.75 o 
  -2   6   3       12.72       12.31      0.65 o 
  -1   6   3       33.26       31.22      1.27 o 
   0   6   3        3.77        3.49      0.39 o 
   1   6   3        6.13        5.47      0.52 o 
   2   6   3        2.28        2.51      0.45 o 
   3   6   3        0.29        0.16      0.40 o 
   4   6   3        3.27        3.16      0.57 o 
  -6   7   3        1.53        1.40      0.57 o 
  -5   7   3        2.31        1.97      0.54 o 
  -4   7   3        1.00        0.83      0.41 o 
  -3   7   3        6.36        7.99      0.57 o 
  -2   7   3        2.35        2.72      0.43 o 
  -1   7   3        0.35        0.29      0.34 o 
   0   7   3        5.30        5.77      0.49 o 
   1   7   3        0.00        0.11      0.34 o 
   2   7   3        3.04        3.02      0.63 o 
  -4   8   3        4.76        6.88      0.61 o 
  -3   8   3       10.07        9.22      0.71 o 
  -2   8   3       12.36       13.62      0.89 o 
  -1   8   3        0.71        0.94      0.45 o 
   0   8   3        0.12        0.43      0.44 o 
   1   8   3        0.09        0.17      0.57 o 
  -2 -10   4        1.67        2.06      0.56 o 
  -1 -10   4        1.52        1.39      0.52 o 
   0 -10   4        2.11        2.86      0.57 o 
   1 -10   4       11.76       13.32      0.90 o 
   2 -10   4        0.00       -0.13      0.74 o 
   3 -10   4        0.96        0.60      0.70 o 
  -4  -9   4       10.22       12.15      0.79 o 
  -3  -9   4       11.91       12.21      0.73 o 
  -2  -9   4        0.36        0.29      0.41 o 
  -1  -9   4        2.69        2.87      0.52 o 
   0  -9   4       12.92       14.67      0.83 o 
   1  -9   4       28.89       28.95      1.65 o 
   2  -9   4       38.99       39.28      1.41 o 
   3  -9   4        7.85        8.12      0.70 o 
   4  -9   4       11.44       12.00      1.00 o 
  -5  -8   4        1.80        2.83      0.53 o 
  -4  -8   4        0.37        0.29      0.37 o 
  -3  -8   4        0.10       -0.20      0.31 o 
  -2  -8   4        1.09        0.38      0.33 o 
  -1  -8   4        2.88        1.95      0.38 o 
   0  -8   4        0.54        0.44      0.32 o 
   1  -8   4       26.20       26.02      1.15 o 
   2  -8   4        1.88        2.29      0.45 o 
   3  -8   4        3.22        3.45      0.48 o 
   4  -8   4        0.09       -0.30      0.34 o 
   5  -8   4        1.32        1.19      0.52 o 
  -6  -7   4        1.99        1.76      0.53 o 
  -5  -7   4        7.39        8.28      0.71 o 
  -4  -7   4        3.84        4.16      0.49 o 
  -3  -7   4       30.04       27.68      1.34 o 
  -2  -7   4       14.73       13.34      0.62 o 
  -1  -7   4       29.64       23.47      0.92 o 
   0  -7   4        3.00        3.34      0.32 o 
   1  -7   4      244.63      233.30     11.32 o 
   2  -7   4      108.59      105.27      3.21 o 
   3  -7   4       16.79       15.81      0.70 o 
   4  -7   4       37.38       37.13      1.41 o 
   5  -7   4       25.05       25.72      1.16 o 
   6  -7   4        4.42        4.78      0.69 o 
  -6  -6   4       59.55       60.67      1.82 o 
  -5  -6   4        0.03        0.27      0.33 o 
  -4  -6   4        4.75        5.09      0.43 o 
  -3  -6   4        1.01        1.23      0.33 o 
  -2  -6   4       11.68       10.80      0.54 o 
  -1  -6   4        5.18        5.51      0.35 o 
   0  -6   4       95.97       91.41      3.09 o 
   1  -6   4       19.22       21.41      0.55 o 
   2  -6   4       19.80       18.78      0.65 o 
   3  -6   4        7.72        7.17      0.52 o 
   4  -6   4       48.11       48.62      1.36 o 
   5  -6   4       69.50       70.54      1.77 o 
   6  -6   4        2.53        2.69      0.45 o 
  -7  -5   4        1.60        1.85      0.44 o 
  -6  -5   4        0.09        0.47      0.35 o 
  -5  -5   4        9.84       10.21      0.61 o 
  -4  -5   4       53.40       52.10      1.60 o 
  -3  -5   4       45.02       43.88      1.61 o 
  -2  -5   4        0.61        2.09      0.23 o 
  -1  -5   4       35.47       40.60      1.24 o 
   0  -5   4       97.98      106.81      2.21 o 
   1  -5   4      336.50      330.73      5.38 o 
   2  -5   4      111.91      107.02      2.34 o 
   3  -5   4      103.53       98.85      2.55 o 
   4  -5   4       38.46       39.17      1.22 o 
   5  -5   4        7.16        7.61      0.56 o 
   6  -5   4        3.89        4.22      0.61 o 
  -7  -4   4       12.84       12.28      0.68 o 
  -6  -4   4       81.93       81.36      2.15 o 
  -5  -4   4       56.71       55.20      2.32 o 
  -4  -4   4       35.27       39.58      2.56 o 
  -3  -4   4       73.72       75.18      2.62 o 
  -2  -4   4       95.10       98.59      3.44 o 
  -1  -4   4      208.55      243.45      7.54 o 
   0  -4   4       10.01       13.03      0.46 o 
   1  -4   4      104.68      109.82      2.77 o 
   2  -4   4       63.01       71.39      1.53 o 
   3  -4   4        1.51        1.24      0.25 o 
   4  -4   4       48.10       44.63      1.83 o 
   5  -4   4       88.70       87.82      4.77 o 
   6  -4   4        0.10        0.14      0.40 o 
   7  -4   4        1.85        0.89      0.56 o 
  -8  -3   4        8.17        8.52      0.74 o 
  -7  -3   4       29.26       29.70      1.28 o 
  -6  -3   4       71.81       69.94      2.25 o 
  -5  -3   4       41.88       38.61      0.98 o 
  -4  -3   4       12.77       13.52      0.74 o 
  -3  -3   4       38.18       38.89      1.15 o 
  -2  -3   4       41.01       37.71      1.04 o 
  -1  -3   4       29.40       27.37      0.54 o 
   0  -3   4      206.20      221.67      7.02 o 
   1  -3   4      315.51      336.28      9.53 o 
   2  -3   4       32.68       32.13      1.08 o 
   3  -3   4       36.68       34.35      1.39 o 
   4  -3   4       56.88       58.55      2.04 o 
   5  -3   4        2.39        2.01      0.44 o 
   6  -3   4        4.48        4.06      0.58 o 
   7  -3   4       48.10       50.61      3.21 o 
  -8  -2   4        0.08        0.32      0.44 o 
  -7  -2   4       77.81       72.24      2.64 o 
  -6  -2   4       43.67       36.85      1.29 o 
  -5  -2   4        0.21        0.23      0.24 o 
  -4  -2   4       22.37       27.78      0.65 o 
  -3  -2   4        0.70        0.72      0.19 o 
  -2  -2   4       37.19       36.83      0.74 o 
  -1  -2   4      682.18      728.41     20.07 o 
   0  -2   4      178.28      183.08      7.36 o 
   1  -2   4      845.15      919.38     32.19 o 
   2  -2   4      178.50      185.18      7.85 o 
   3  -2   4       42.38       37.72      2.30 o 
   4  -2   4       11.58       13.10      0.61 o 
   5  -2   4      112.19      113.97      6.47 o 
   6  -2   4        8.29       10.16      0.76 o 
   7  -2   4        2.77        4.30      0.69 o 
  -8  -1   4        0.00        0.23      0.43 o 
  -7  -1   4       37.26       35.59      1.76 o 
  -6  -1   4      383.25      353.73      8.89 o 
  -5  -1   4       33.41       29.55      0.82 o 
  -4  -1   4        6.47        3.96      0.27 o 
  -3  -1   4      432.41      453.89      9.67 o 
  -2  -1   4      413.10      440.46      6.93 o 
  -1  -1   4       24.74       26.28      0.76 o 
   0  -1   4      461.97      525.81     18.27 o 
   1  -1   4        5.40        5.25      0.26 o 
   2  -1   4        2.10        3.93      0.20 o 
   3  -1   4      123.24      129.13      8.20 o 
   4  -1   4       53.21       52.53      3.78 o 
   5  -1   4       20.83       19.73      0.96 o 
   6  -1   4        1.42        2.12      0.45 o 
   7  -1   4        7.70        7.79      0.81 o 
  -8   0   4       28.80       30.88      1.22 o 
  -7   0   4        3.22        2.97      0.46 o 
  -6   0   4       67.19       71.87      2.69 o 
  -5   0   4        0.00        0.12      0.22 o 
  -4   0   4        4.41        5.34      0.27 o 
  -3   0   4       38.93       38.93      0.83 o 
  -2   0   4       77.98       81.76      1.18 o 
  -1   0   4       13.15       13.94      0.32 o 
   0   0   4       42.38       39.66      0.80 o 
   1   0   4       11.37       14.68      0.51 o 
   2   0   4       24.44       21.09      0.89 o 
   3   0   4        9.67        9.58      0.68 o 
   4   0   4       19.37       23.16      2.05 o 
   5   0   4       11.26       14.70      1.08 o 
   6   0   4       15.90       18.10      1.01 o 
  -8   1   4       15.48       16.71      0.86 o 
  -7   1   4       12.45       14.67      0.74 o 
  -6   1   4      208.69      207.62      6.75 o 
  -5   1   4      627.74      624.81     16.47 o 
  -4   1   4        4.09        3.88      0.30 o 
  -3   1   4        5.38        7.87      0.33 o 
  -2   1   4      877.13      933.74     13.94 o 
  -1   1   4      391.17      388.64      6.70 o 
   0   1   4        3.97        5.32      0.31 o 
   1   1   4        0.20       -0.04      0.11 o 
   2   1   4       14.20       14.31      0.88 o 
   3   1   4       86.89       83.82      3.79 o 
   4   1   4       23.92       22.63      0.81 o 
   5   1   4        7.80       10.42      1.08 o 
   6   1   4       12.32       16.09      1.06 o 
  -8   2   4       23.79       24.96      1.01 o 
  -7   2   4        4.15        3.97      0.49 o 
  -6   2   4       37.27       38.10      0.87 o 
  -5   2   4        0.09        0.14      0.28 o 
  -4   2   4       31.92       31.30      0.81 o 
  -3   2   4        5.22        3.40      0.34 o 
  -2   2   4       39.14       39.71      0.48 o 
  -1   2   4      142.79      144.71      4.50 o 
   0   2   4        1.40        1.04      0.20 o 
   1   2   4       43.03       41.97      1.31 o 
   2   2   4        0.08        0.05      0.22 o 
   3   2   4       29.06       28.94      1.29 o 
   4   2   4       39.46       40.73      1.98 o 
   5   2   4        1.76        1.86      0.52 o 
   6   2   4        0.32        0.61      0.50 o 
  -8   3   4        1.09        1.28      0.43 o 
  -7   3   4       11.50       11.25      0.69 o 
  -6   3   4       49.27       53.56      1.22 o 
  -5   3   4      204.10      199.44      5.54 o 
  -4   3   4      308.39      290.78      7.59 o 
  -3   3   4       26.23       31.20      0.91 o 
  -2   3   4        1.11        1.46      0.24 o 
  -1   3   4      197.03      185.44      4.66 o 
   0   3   4       30.29       31.36      1.14 o 
   1   3   4        6.22        6.44      0.35 o 
   2   3   4       40.88       35.60      1.35 o 
   3   3   4       93.42       83.79      5.01 o 
   4   3   4        0.05        0.10      0.31 o 
   5   3   4       11.87       13.07      0.92 o 
  -7   4   4        0.05        0.25      0.45 o 
  -6   4   4       54.73       57.04      1.44 o 
  -5   4   4        1.14        0.64      0.33 o 
  -4   4   4        3.93        2.67      0.41 o 
  -3   4   4      233.01      235.13      8.76 o 
  -2   4   4       33.81       39.44      1.33 o 
  -1   4   4        5.03        5.64      0.39 o 
   0   4   4       34.49       32.91      0.78 o 
   1   4   4       36.60       35.49      1.09 o 
   2   4   4       23.79       22.56      0.75 o 
   3   4   4       96.82       96.08      3.80 o 
   4   4   4       43.35       39.38      1.37 o 
  -7   5   4       17.19       19.93      1.10 o 
  -6   5   4       53.61       56.39      1.59 o 
  -5   5   4       25.60       25.43      1.07 o 
  -4   5   4      113.42      114.74      3.15 o 
  -3   5   4       18.58       20.68      0.79 o 
  -2   5   4       21.92       21.15      0.78 o 
  -1   5   4       14.63       14.35      0.50 o 
   0   5   4       47.23       42.28      1.00 o 
   1   5   4        3.23        3.95      0.46 o 
   2   5   4       31.17       29.75      1.08 o 
   3   5   4       17.23       16.24      0.82 o 
   4   5   4        8.80       10.82      0.93 o 
  -6   6   4       46.25       48.74      1.57 o 
  -5   6   4       98.07      106.11      3.18 o 
  -4   6   4        0.92        0.39      0.39 o 
  -3   6   4       29.05       27.54      1.29 o 
  -2   6   4       68.81       70.06      2.37 o 
  -1   6   4        1.10        1.37      0.35 o 
   0   6   4        1.39        2.02      0.42 o 
   1   6   4        3.41        4.12      0.51 o 
   2   6   4        0.01       -0.17      0.32 o 
   3   6   4       19.81       20.98      1.43 o 
  -5   7   4        0.68        0.87      0.45 o 
  -4   7   4        1.05        0.78      0.48 o 
  -3   7   4       15.24       16.47      0.77 o 
  -2   7   4        6.30        6.33      0.55 o 
  -1   7   4        2.27        3.12      0.59 o 
   0   7   4       22.42       23.58      1.45 o 
   1   7   4        8.34        8.60      0.80 o 
  -2 -10   5        6.45        7.82      1.23 o 
  -1 -10   5        5.64        3.64      0.99 o 
   0 -10   5        1.56        1.32      0.82 o 
   1 -10   5        0.06       -0.12      0.74 o 
   2 -10   5        0.36        0.64      0.74 o 
   3 -10   5        3.19        4.20      1.05 o 
  -4  -9   5        0.99        1.98      0.84 o 
  -3  -9   5        1.65        0.82      0.57 o 
  -2  -9   5        7.70        7.14      1.04 o 
  -1  -9   5        2.20        2.47      0.83 o 
   0  -9   5        5.08        4.53      0.95 o 
   1  -9   5        0.39        0.18      0.63 o 
   2  -9   5        5.03        3.78      0.89 o 
   3  -9   5        0.37       -0.01      0.69 o 
   4  -9   5        1.54        0.65      0.78 o 
  -5  -8   5       15.23       18.36      0.90 o 
  -4  -8   5        0.01       -0.01      0.34 o 
  -3  -8   5        8.03       10.03      0.84 o 
  -2  -8   5       18.32       16.76      0.74 o 
  -1  -8   5       25.71       24.55      1.03 o 
   0  -8   5        5.89        5.95      0.54 o 
   1  -8   5       10.47        9.72      0.74 o 
   2  -8   5        0.22        0.47      0.61 o 
   3  -8   5        0.00        0.03      0.49 o 
   4  -8   5        0.43       -0.63      0.67 o 
   5  -8   5        0.17        0.08      0.57 o 
  -6  -7   5        0.24        0.32      0.46 o 
  -5  -7   5       41.71       39.60      1.61 o 
  -4  -7   5        5.11        4.72      0.50 o 
  -3  -7   5        6.66        5.50      0.47 o 
  -2  -7   5       36.02       34.70      2.03 o 
  -1  -7   5       10.95       13.83      0.57 o 
   0  -7   5       31.08       28.57      1.23 o 
   1  -7   5        5.69        5.58      0.46 o 
   2  -7   5       41.55       42.36      1.24 o 
   3  -7   5        1.22        0.99      0.38 o 
   4  -7   5        0.22       -0.39      0.42 o 
   5  -7   5        1.07        0.65      0.54 o 
  -7  -6   5       10.20       12.35      1.00 o 
  -6  -6   5        6.35        5.82      0.65 o 
  -5  -6   5        3.45        4.47      0.54 o 
  -4  -6   5      131.29      126.53      5.33 o 
  -3  -6   5        1.39        1.93      0.33 o 
  -2  -6   5        7.53        7.99      0.45 o 
  -1  -6   5      372.77      363.53     10.68 o 
   0  -6   5        4.83        5.86      0.38 o 
   1  -6   5      336.52      344.11     12.87 o 
   2  -6   5        3.14        3.34      0.36 o 
   3  -6   5       74.11       73.46      1.54 o 
   4  -6   5        2.27        1.72      0.43 o 
   5  -6   5        0.11       -0.17      0.58 o 
   6  -6   5        0.02       -0.62      0.67 o 
  -7  -5   5       14.20       15.20      0.93 o 
  -6  -5   5       12.42       12.34      0.71 o 
  -5  -5   5       61.59       58.00      2.91 o 
  -4  -5   5       31.03       32.67      1.79 o 
  -3  -5   5       26.08       23.90      1.04 o 
  -2  -5   5        0.32        0.43      0.19 o 
  -1  -5   5        0.12        0.24      0.17 o 
   0  -5   5      121.35      116.37      3.46 o 
   1  -5   5      103.03      104.31      3.09 o 
   2  -5   5      160.86      162.41      4.77 o 
   3  -5   5       11.79       12.21      0.56 o 
   4  -5   5        8.27        8.19      0.52 o 
   5  -5   5        6.16        5.27      0.72 o 
   6  -5   5        9.22        8.53      1.20 o 
  -7  -4   5        5.69        6.44      0.59 o 
  -6  -4   5        4.12        5.35      0.52 o 
  -5  -4   5       10.53       11.05      0.60 o 
  -4  -4   5       56.12       56.60      3.36 o 
  -3  -4   5      103.61      101.68      3.68 o 
  -2  -4   5        4.48        5.74      0.28 o 
  -1  -4   5       21.07       19.68      0.58 o 
   0  -4   5       24.66       23.54      0.76 o 
   1  -4   5       52.46       56.61      1.75 o 
   2  -4   5        1.84        1.95      0.22 o 
   3  -4   5       57.27       58.72      1.72 o 
   4  -4   5       16.62       15.23      0.74 o 
   5  -4   5        2.03        2.73      0.49 o 
   6  -4   5        9.79       11.99      1.30 o 
  -8  -3   5        1.91        1.14      0.55 o 
  -7  -3   5        8.97        9.41      0.75 o 
  -6  -3   5       13.17       12.55      0.66 o 
  -5  -3   5       10.90        9.01      0.54 o 
  -4  -3   5       51.31       47.90      1.83 o 
  -3  -3   5        1.66        1.05      0.21 o 
  -2  -3   5      291.00      298.27      6.96 o 
  -1  -3   5       83.28       89.52      2.41 o 
   0  -3   5        2.92        2.31      0.29 o 
   1  -3   5       62.75       69.03      2.18 o 
   2  -3   5       99.13      114.69      3.56 o 
   3  -3   5        3.24        4.02      0.32 o 
   4  -3   5       49.55       52.03      2.16 o 
   5  -3   5        0.05        0.11      0.38 o 
   6  -3   5       10.00        9.66      0.91 o 
  -8  -2   5       21.07       21.65      1.09 o 
  -7  -2   5       17.97       16.39      0.89 o 
  -6  -2   5        2.32        2.56      0.39 o 
  -5  -2   5       38.73       41.10      1.06 o 
  -4  -2   5       69.11       66.14      1.92 o 
  -3  -2   5        9.77        8.40      0.35 o 
  -2  -2   5        4.97        5.29      0.19 o 
  -1  -2   5        2.23        1.62      0.27 o 
   0  -2   5        3.47        6.78      0.68 o 
   1  -2   5       22.27       19.85      0.74 o 
   2  -2   5       41.31       43.57      1.81 o 
   3  -2   5        1.45        1.92      0.35 o 
   4  -2   5        0.67        0.89      0.33 o 
   5  -2   5        0.14       -0.06      0.33 o 
   6  -2   5        0.98        1.10      0.48 o 
  -8  -1   5        4.32        4.87      0.66 o 
  -7  -1   5        0.04       -0.01      0.37 o 
  -6  -1   5        2.67        1.52      0.32 o 
  -5  -1   5       16.24       17.77      0.55 o 
  -4  -1   5      119.16      110.58      2.62 o 
  -3  -1   5       14.71       16.33      0.41 o 
  -2  -1   5       13.76       11.94      0.39 o 
  -1  -1   5      555.15      583.39      9.82 o 
   0  -1   5       14.65       16.14      0.77 o 
   1  -1   5      171.91      184.80      7.57 o 
   2  -1   5        1.57        1.70      0.52 o 
   3  -1   5       45.23       41.04      2.26 o 
   4  -1   5        0.48        0.53      0.37 o 
   5  -1   5        0.08        0.50      0.35 o 
   6  -1   5        1.41        2.27      0.50 o 
  -8   0   5        1.40        1.71      0.54 o 
  -7   0   5        9.40        8.82      0.62 o 
  -6   0   5       28.78       28.80      0.89 o 
  -5   0   5        4.09        2.58      0.33 o 
  -4   0   5        6.33        4.96      0.32 o 
  -3   0   5       23.83       26.50      0.66 o 
  -2   0   5       14.10       15.23      0.45 o 
  -1   0   5       11.88       13.03      0.51 o 
   0   0   5       46.61       52.51      1.59 o 
   1   0   5       95.13       91.44      2.58 o 
   2   0   5       28.96       29.04      1.30 o 
   3   0   5       67.58       66.28      1.95 o 
   4   0   5        3.01        3.15      0.49 o 
   5   0   5       23.86       24.31      1.33 o 
   6   0   5        0.00       -0.05      0.42 o 
  -8   1   5       17.73       19.48      1.03 o 
  -7   1   5       13.79       12.78      0.71 o 
  -6   1   5       14.77       17.48      0.75 o 
  -5   1   5       10.09        8.85      0.42 o 
  -4   1   5        1.57        1.79      0.33 o 
  -3   1   5        3.59        4.86      0.37 o 
  -2   1   5        0.02        0.31      0.22 o 
  -1   1   5       55.38       57.75      0.88 o 
   0   1   5       49.77       47.95      1.32 o 
   1   1   5        3.48        4.06      0.26 o 
   2   1   5        4.05        3.60      0.38 o 
   3   1   5        0.16       -0.15      0.26 o 
   4   1   5        5.24        5.67      0.53 o 
   5   1   5        1.26        1.39      0.49 o 
  -8   2   5        0.00        0.14      0.32 o 
  -7   2   5        5.98        7.27      0.59 o 
  -6   2   5       43.16       46.12      1.39 o 
  -5   2   5      141.29      139.13      2.91 o 
  -4   2   5        0.09       -0.04      0.26 o 
  -3   2   5       27.57       22.62      0.61 o 
  -2   2   5        2.63        3.76      0.34 o 
  -1   2   5       52.23       49.62      1.12 o 
   0   2   5       13.07       11.64      0.45 o 
   1   2   5        0.89        0.68      0.28 o 
   2   2   5        0.19        0.07      0.26 o 
   3   2   5       31.81       27.23      1.67 o 
   4   2   5        1.76        1.32      0.40 o 
   5   2   5       16.54       17.38      1.04 o 
  -7   3   5        0.16        0.37      0.37 o 
  -6   3   5       12.07       11.83      0.68 o 
  -5   3   5        0.40        1.30      0.34 o 
  -4   3   5        3.29        2.59      0.39 o 
  -3   3   5       31.04       25.08      0.88 o 
  -2   3   5        0.13       -0.22      0.26 o 
  -1   3   5       33.54       30.78      0.86 o 
   0   3   5        4.31        4.80      0.34 o 
   1   3   5       13.98       14.03      0.59 o 
   2   3   5       11.85       11.53      0.59 o 
   3   3   5       17.16       16.33      0.85 o 
   4   3   5       17.31       16.75      1.12 o 
  -7   4   5       27.70       29.86      1.26 o 
  -6   4   5       16.02       18.65      0.85 o 
  -5   4   5        9.89        9.28      0.64 o 
  -4   4   5       67.83       60.78      1.96 o 
  -3   4   5       15.90       13.28      0.67 o 
  -2   4   5       76.48       75.49      1.73 o 
  -1   4   5       94.06       87.07      2.69 o 
   0   4   5      107.86      102.63      2.93 o 
   1   4   5        3.05        3.14      0.40 o 
   2   4   5       10.93       10.74      0.67 o 
   3   4   5       26.77       25.24      0.90 o 
   4   4   5        6.95        6.30      0.66 o 
  -6   5   5       83.76       88.10      2.52 o 
  -5   5   5       27.43       31.82      1.84 o 
  -4   5   5        2.68        1.87      0.42 o 
  -3   5   5       29.18       27.69      1.12 o 
  -2   5   5        4.19        4.37      0.48 o 
  -1   5   5       21.40       21.08      0.67 o 
   0   5   5       11.95       11.57      0.70 o 
   1   5   5        0.28        0.18      0.31 o 
   2   5   5        6.40        7.25      0.64 o 
   3   5   5       19.43       18.17      0.85 o 
  -5   6   5        4.17        4.88      0.67 o 
  -4   6   5        2.45        3.67      0.59 o 
  -3   6   5        0.68        0.72      0.41 o 
  -2   6   5        5.46        4.66      0.54 o 
  -1   6   5        5.65        5.20      0.65 o 
   0   6   5       61.72       61.71      1.87 o 
   1   6   5        7.19        6.31      0.64 o 
  -3   7   5        3.66        5.89      0.58 o 
  -2   7   5        7.24        7.40      0.76 o 
  -1   7   5        1.14        1.17      0.52 o 
  -2 -10   6        0.72        1.38      0.90 o 
  -1 -10   6       54.66       55.99      3.63 o 
   0 -10   6        0.19        0.84      0.81 o 
   1 -10   6       39.16       40.02      2.08 o 
   2 -10   6        1.13        1.78      1.17 o 
  -4  -9   6        2.13        2.64      0.73 o 
  -3  -9   6        0.99        1.41      0.82 o 
  -2  -9   6        0.01       -0.17      0.63 o 
  -1  -9   6        3.05        3.21      0.86 o 
   0  -9   6       13.25       15.40      1.39 o 
   1  -9   6        0.75        1.74      0.77 o 
   2  -9   6        0.00       -0.80      1.07 o 
   3  -9   6        0.59        0.40      0.77 o 
  -5  -8   6        5.18        4.01      0.80 o 
  -4  -8   6        0.00        0.69      0.51 o 
  -3  -8   6        0.06       -0.42      0.42 o 
  -2  -8   6        0.18        0.98      0.48 o 
  -1  -8   6        0.01        0.08      0.55 o 
   0  -8   6        3.02        4.19      0.84 o 
   1  -8   6        1.84        2.62      0.73 o 
   2  -8   6       21.93       22.96      1.23 o 
   3  -8   6        1.44        1.35      0.64 o 
   4  -8   6        0.79        0.56      0.58 o 
  -6  -7   6        9.72       11.20      1.27 o 
  -5  -7   6       19.26       20.10      1.19 o 
  -4  -7   6       37.45       31.98      1.49 o 
  -3  -7   6        5.00        3.85      0.62 o 
  -2  -7   6       12.96       13.65      0.87 o 
  -1  -7   6       49.92       53.44      2.55 o 
   0  -7   6        8.45        9.24      0.88 o 
   1  -7   6        3.57        2.89      0.56 o 
   2  -7   6        1.20        1.27      0.50 o 
   3  -7   6       10.28        9.87      0.86 o 
   4  -7   6        6.99        6.13      0.80 o 
   5  -7   6        0.06       -0.30      0.78 o 
  -6  -6   6        6.94        7.86      0.82 o 
  -5  -6   6       55.31       55.41      3.76 o 
  -4  -6   6        0.13        0.47      0.31 o 
  -3  -6   6      124.35      109.55      1.87 o 
  -2  -6   6        0.19        0.65      0.42 o 
  -1  -6   6        8.43       10.95      0.62 o 
   0  -6   6       66.28       70.67      1.39 o 
   1  -6   6        1.40        1.36      0.45 o 
   2  -6   6       26.41       24.05      1.35 o 
   3  -6   6       29.33       30.98      1.23 o 
   4  -6   6       25.57       25.45      1.58 o 
   5  -6   6        1.73        0.72      0.77 o 
  -7  -5   6       14.79       15.57      0.97 o 
  -6  -5   6        4.53        4.51      0.51 o 
  -5  -5   6       93.66       92.72      4.41 o 
  -4  -5   6      304.77      286.26     14.91 o 
  -3  -5   6        5.27        5.74      0.40 o 
  -2  -5   6        9.53        7.43      0.44 o 
  -1  -5   6      266.34      269.26      9.34 o 
   0  -5   6       42.84       45.91      1.28 o 
   1  -5   6       49.47       49.72      2.76 o 
   2  -5   6       34.19       30.93      2.07 o 
   3  -5   6       98.73       91.95      5.34 o 
   4  -5   6        0.35        0.09      0.58 o 
   5  -5   6        3.90        4.74      0.96 o 
  -7  -4   6        0.05       -0.12      0.41 o 
  -6  -4   6        2.83        2.63      0.43 o 
  -5  -4   6        2.32        2.42      0.38 o 
  -4  -4   6       15.19       15.00      1.02 o 
  -3  -4   6      142.79      138.37      5.03 o 
  -2  -4   6      115.85      121.45      3.88 o 
  -1  -4   6       16.80       14.22      0.76 o 
   0  -4   6        3.87        3.26      0.42 o 
   1  -4   6        1.77        0.89      0.34 o 
   2  -4   6        0.75        0.19      0.32 o 
   3  -4   6       34.64       33.13      1.87 o 
   4  -4   6       66.05       61.47      6.90 o 
   5  -4   6        8.96        7.65      1.08 o 
   6  -4   6        0.86        1.46      0.89 o 
  -8  -3   6        7.31        8.00      0.79 o 
  -7  -3   6        0.29        0.40      0.42 o 
  -6  -3   6      131.91      131.41      4.21 o 
  -5  -3   6      175.15      172.62      6.15 o 
  -4  -3   6       92.08       94.51      3.30 o 
  -3  -3   6       62.07       60.25      1.91 o 
  -2  -3   6        0.12        0.28      0.12 o 
  -1  -3   6        0.50        0.86      0.26 o 
   0  -3   6      186.95      183.90      6.39 o 
   1  -3   6      109.67      114.31      4.15 o 
   2  -3   6        0.01       -0.07      0.20 o 
   3  -3   6       17.61       13.99      0.96 o 
   4  -3   6       24.39       20.50      1.94 o 
   5  -3   6       10.83       13.01      2.57 o 
   6  -3   6       24.49       26.75      3.57 o 
  -8  -2   6        0.06       -0.43      0.43 o 
  -7  -2   6        8.28        8.77      0.73 o 
  -6  -2   6        8.96       11.55      0.73 o 
  -5  -2   6      213.85      203.03      4.72 o 
  -4  -2   6      164.07      154.85      4.40 o 
  -3  -2   6       33.66       33.41      0.77 o 
  -2  -2   6      151.80      163.21      4.93 o 
  -1  -2   6      225.87      218.46      4.73 o 
   0  -2   6        0.95        0.99      0.18 o 
   1  -2   6        1.23        1.23      0.22 o 
   2  -2   6       49.20       49.30      2.54 o 
   3  -2   6       44.30       42.20      2.96 o 
   4  -2   6       29.47       28.48      1.72 o 
   5  -2   6       10.48        9.22      1.99 o 
  -8  -1   6        8.26        9.58      0.82 o 
  -7  -1   6        0.38        0.80      0.44 o 
  -6  -1   6       18.87       18.10      0.73 o 
  -5  -1   6      268.02      248.13      4.74 o 
  -4  -1   6       18.40       19.14      0.53 o 
  -3  -1   6       45.01       39.88      0.77 o 
  -2  -1   6       76.40       71.52      1.12 o 
  -1  -1   6       22.38       20.36      0.46 o 
   0  -1   6       17.20       18.85      0.82 o 
   1  -1   6      185.50      180.94      7.84 o 
   2  -1   6       91.22       79.75      3.08 o 
   3  -1   6       38.56       42.09      2.13 o 
   4  -1   6        1.73        2.21      0.46 o 
   5  -1   6       13.61       14.13      1.05 o 
  -8   0   6        0.04        0.14      0.42 o 
  -7   0   6        8.05        7.90      0.66 o 
  -6   0   6        0.11        0.23      0.30 o 
  -5   0   6      189.68      172.32      3.54 o 
  -4   0   6      601.01      559.71     10.66 o 
  -3   0   6        0.24       -0.01      0.22 o 
  -2   0   6        3.23        2.83      0.24 o 
  -1   0   6      761.85      752.86     20.42 o 
   0   0   6      135.47      131.96      3.99 o 
   1   0   6       34.94       34.32      1.59 o 
   2   0   6       96.48       94.15      4.11 o 
   3   0   6      104.85       91.17      4.04 o 
   4   0   6        1.39        2.74      0.49 o 
   5   0   6        3.86        3.84      0.75 o 
  -8   1   6       17.06       18.28      0.84 o 
  -7   1   6        1.59        1.18      0.35 o 
  -6   1   6        1.43        2.17      0.40 o 
  -5   1   6       27.84       23.65      0.81 o 
  -4   1   6        1.52        2.43      0.36 o 
  -3   1   6       25.49       23.40      0.73 o 
  -2   1   6       26.68       24.85      0.77 o 
  -1   1   6        3.56        2.58      0.28 o 
   0   1   6       59.79       62.18      1.76 o 
   1   1   6        8.41        8.02      0.49 o 
   2   1   6       60.80       56.56      3.67 o 
   3   1   6       21.00       21.55      1.11 o 
   4   1   6        9.86        9.09      0.65 o 
   5   1   6       14.74       15.16      1.06 o 
  -7   2   6        5.39        6.63      0.55 o 
  -6   2   6       26.35       27.40      1.08 o 
  -5   2   6       23.91       19.93      0.78 o 
  -4   2   6      101.02       89.46      1.44 o 
  -3   2   6       65.85       66.71      1.33 o 
  -2   2   6        8.47        9.19      0.53 o 
  -1   2   6       96.91       97.29      3.26 o 
   0   2   6      200.95      193.34      5.45 o 
   1   2   6        8.87        9.17      0.55 o 
   2   2   6        0.69        0.42      0.32 o 
   3   2   6       23.69       22.44      1.10 o 
   4   2   6        6.61        5.90      0.61 o 
  -7   3   6        8.53        9.37      0.70 o 
  -6   3   6       19.18       22.55      0.91 o 
  -5   3   6       15.15       15.73      0.74 o 
  -4   3   6        5.24        6.67      0.60 o 
  -3   3   6        4.65        6.82      0.53 o 
  -2   3   6        4.09        5.37      0.42 o 
  -1   3   6       22.36       23.21      0.86 o 
   0   3   6       42.21       42.00      1.19 o 
   1   3   6        9.59        9.72      0.61 o 
   2   3   6        2.69        2.88      0.45 o 
   3   3   6        0.14        0.03      0.35 o 
  -6   4   6        2.02        2.19      0.55 o 
  -5   4   6        3.51        3.04      0.55 o 
  -4   4   6       13.05       13.03      0.94 o 
  -3   4   6       17.31       18.94      0.80 o 
  -2   4   6       66.53       66.97      1.31 o 
  -1   4   6       35.51       34.81      1.13 o 
   0   4   6        0.32        0.40      0.38 o 
   1   4   6        7.05        7.34      0.69 o 
   2   4   6        6.74        7.65      0.63 o 
  -5   5   6        0.55        0.49      0.41 o 
  -4   5   6        6.41        7.20      0.63 o 
  -3   5   6       13.41       15.23      0.79 o 
  -2   5   6        0.04        0.02      0.34 o 
  -1   5   6      125.46      134.21      3.68 o 
   0   5   6       41.09       41.84      1.55 o 
   1   5   6        2.21        1.73      0.54 o 
  -4   6   6        3.35        3.57      0.64 o 
  -3   6   6       13.97       16.74      0.88 o 
  -2   6   6       29.32       34.82      1.35 o 
  -1   6   6        0.08        0.07      0.40 o 
  -2 -10   7       27.08       26.04      1.90 o 
  -1 -10   7        1.70        2.39      0.95 o 
   0 -10   7       18.99       23.71      2.69 o 
   1 -10   7       13.08       14.37      1.47 o 
  -4  -9   7       24.85       24.69      2.13 o 
  -3  -9   7        0.15        0.72      0.80 o 
  -2  -9   7        0.22        0.40      0.71 o 
  -1  -9   7       46.27       46.34      3.48 o 
   0  -9   7        1.04        0.86      0.77 o 
   1  -9   7       22.97       26.50      2.27 o 
   2  -9   7        0.08       -0.80      0.82 o 
   3  -9   7        6.65        6.04      0.91 o 
  -5  -8   7        8.45       10.03      1.85 o 
  -4  -8   7        7.83       10.35      0.96 o 
  -3  -8   7        0.03        0.61      0.52 o 
  -2  -8   7        0.46        0.35      0.65 o 
  -1  -8   7        8.83        6.01      0.96 o 
   0  -8   7        2.85        2.29      0.96 o 
   1  -8   7        0.31        0.03      0.62 o 
   2  -8   7       11.86       11.56      0.96 o 
   3  -8   7       15.13       15.40      1.12 o 
   4  -8   7        3.49        3.00      1.06 o 
  -6  -7   7        0.01        1.42      0.76 o 
  -5  -7   7        5.06        6.27      1.03 o 
  -4  -7   7       13.40       14.90      1.04 o 
  -3  -7   7       11.82       12.35      0.92 o 
  -2  -7   7        0.15        0.23      0.41 o 
  -1  -7   7        1.77        1.18      0.44 o 
   0  -7   7       77.82       75.55      2.08 o 
   1  -7   7        9.86        9.48      0.80 o 
   2  -7   7       18.92       19.71      1.36 o 
   3  -7   7        7.62        8.28      0.86 o 
   4  -7   7       31.08       32.97      1.94 o 
  -6  -6   7        0.07        0.23      0.58 o 
  -5  -6   7        1.55        0.83      0.69 o 
  -4  -6   7        4.26        4.44      0.70 o 
  -3  -6   7        8.02        7.49      0.75 o 
  -2  -6   7        4.15        3.91      0.58 o 
  -1  -6   7        5.91        8.30      0.68 o 
   0  -6   7        0.77        1.21      0.35 o 
   1  -6   7        0.31        0.42      0.41 o 
   2  -6   7        1.92        1.35      0.48 o 
   3  -6   7        2.05        1.93      0.74 o 
   4  -6   7        0.44       -0.34      0.68 o 
   5  -6   7        3.40        2.28      0.96 o 
  -7  -5   7       13.23       13.37      1.40 o 
  -6  -5   7        0.71        0.72      0.69 o 
  -5  -5   7       39.49       40.11      2.32 o 
  -4  -5   7        3.77        3.84      0.75 o 
  -3  -5   7       30.04       29.09      1.15 o 
  -2  -5   7       59.10       57.21      1.17 o 
  -1  -5   7       33.74       31.25      1.99 o 
   0  -5   7        1.72        1.47      0.38 o 
   1  -5   7       94.22       94.29      6.33 o 
   2  -5   7        5.28        5.26      0.59 o 
   3  -5   7       29.90       29.00      3.82 o 
   4  -5   7        5.97        7.14      1.02 o 
   5  -5   7       10.15        9.63      1.35 o 
  -7  -4   7        1.37        1.27      0.78 o 
  -6  -4   7        0.99        0.58      0.66 o 
  -5  -4   7       81.43       80.46      2.43 o 
  -4  -4   7       36.53       31.33      1.41 o 
  -3  -4   7      112.53      102.74      2.60 o 
  -2  -4   7       30.46       26.90      0.84 o 
  -1  -4   7      100.25       88.79      2.91 o 
   0  -4   7       15.90       16.07      0.91 o 
   1  -4   7        2.76        4.17      0.49 o 
   2  -4   7       33.11       30.05      3.86 o 
   3  -4   7        0.62        0.91      0.97 o 
   4  -4   7        4.54        4.57      0.88 o 
   5  -4   7        2.00        1.17      0.83 o 
  -7  -3   7        4.15        3.97      0.69 o 
  -6  -3   7        0.38       -0.07      0.39 o 
  -5  -3   7       15.19       13.93      1.23 o 
  -4  -3   7       41.11       39.17      0.99 o 
  -3  -3   7        0.01       -0.20      0.27 o 
  -2  -3   7       39.75       31.57      1.46 o 
  -1  -3   7       12.10        9.99      0.63 o 
   0  -3   7       13.01       17.79      0.98 o 
   1  -3   7        6.36        5.51      0.50 o 
   2  -3   7        0.00        0.34      0.38 o 
   3  -3   7        5.68        4.79      0.81 o 
   4  -3   7        0.15        0.82      0.91 o 
   5  -3   7        4.68        5.76      1.03 o 
  -7  -2   7        0.15        0.21      0.41 o 
  -6  -2   7        1.36        1.05      0.42 o 
  -5  -2   7       29.39       29.79      1.12 o 
  -4  -2   7        0.37        0.48      0.25 o 
  -3  -2   7       70.01       68.31      1.23 o 
  -2  -2   7       10.20        9.28      0.65 o 
  -1  -2   7       54.80       48.55      1.37 o 
   0  -2   7      143.27      130.83      6.26 o 
   1  -2   7       44.31       45.88      2.16 o 
   2  -2   7        0.02        0.22      0.37 o 
   3  -2   7        0.24       -0.10      0.53 o 
   4  -2   7        4.70        3.65      0.84 o 
   5  -2   7        0.39        1.38      0.79 o 
  -7  -1   7       15.71       15.06      0.90 o 
  -6  -1   7       16.92       17.91      0.63 o 
  -5  -1   7       30.85       29.31      1.08 o 
  -4  -1   7       87.31       81.96      2.55 o 
  -3  -1   7        5.68        5.17      0.38 o 
  -2  -1   7       95.70       95.60      1.61 o 
  -1  -1   7       15.24       14.85      0.75 o 
   0  -1   7       29.44       27.15      0.92 o 
   1  -1   7        1.18        1.31      0.41 o 
   2  -1   7        2.28        2.13      0.51 o 
   3  -1   7        4.72        2.90      0.59 o 
   4  -1   7        0.03        0.04      0.63 o 
  -7   0   7        0.43        0.32      0.39 o 
  -6   0   7       31.43       33.49      1.30 o 
  -5   0   7       14.45       13.48      0.65 o 
  -4   0   7        1.61        0.92      0.31 o 
  -3   0   7      101.65      101.07      2.09 o 
  -2   0   7       14.79       11.90      0.58 o 
  -1   0   7       76.44       74.71      2.22 o 
   0   0   7        0.42        0.29      0.24 o 
   1   0   7       32.34       33.32      2.03 o 
   2   0   7       34.20       29.58      1.50 o 
   3   0   7        6.36        5.34      0.87 o 
   4   0   7        0.54        0.88      0.78 o 
  -7   1   7        1.57        1.19      0.42 o 
  -6   1   7        1.97        2.09      0.43 o 
  -5   1   7       39.03       37.92      1.37 o 
  -4   1   7       67.55       62.23      1.51 o 
  -3   1   7       22.62       22.63      0.82 o 
  -2   1   7       32.42       30.85      0.90 o 
  -1   1   7       73.76       69.62      1.74 o 
   0   1   7       69.89       64.90      2.35 o 
   1   1   7        1.68        1.74      0.34 o 
   2   1   7        2.48        1.57      0.43 o 
   3   1   7        7.65        6.39      0.78 o 
   4   1   7        0.81        0.66      0.59 o 
  -7   2   7        0.05        0.16      0.38 o 
  -6   2   7        6.42        7.06      0.59 o 
  -5   2   7       20.29       22.36      0.86 o 
  -4   2   7        5.74        6.16      0.57 o 
  -3   2   7        0.02        0.25      0.33 o 
  -2   2   7        0.02       -0.17      0.28 o 
  -1   2   7        0.21        0.23      0.32 o 
   0   2   7        0.46        0.57      0.34 o 
   1   2   7        0.01        0.17      0.30 o 
   2   2   7       12.44       13.72      0.73 o 
   3   2   7        4.33        5.04      0.78 o 
  -6   3   7        0.30        0.12      0.35 o 
  -5   3   7        5.51        5.15      0.61 o 
  -4   3   7        2.18        1.55      0.45 o 
  -3   3   7        3.83        3.42      0.45 o 
  -2   3   7        2.06        2.10      0.40 o 
  -1   3   7        1.11        0.47      0.37 o 
   0   3   7       18.29       19.46      0.94 o 
   1   3   7        7.80        8.38      0.71 o 
   2   3   7        0.19        0.25      0.42 o 
  -5   4   7        5.21        5.86      0.61 o 
  -4   4   7       14.30       15.99      0.83 o 
  -3   4   7        2.16        2.87      0.48 o 
  -2   4   7        0.49        0.45      0.41 o 
  -1   4   7       42.91       44.60      1.93 o 
   0   4   7        4.41        4.65      0.62 o 
   1   4   7        5.52        5.19      0.68 o 
  -4   5   7        1.73        1.50      0.48 o 
  -3   5   7        1.93        2.88      0.72 o 
  -2   5   7       19.41       23.50      1.16 o 
  -1   5   7        0.02        0.10      0.45 o 
  -3  -9   8        3.06        4.66      1.09 o 
  -2  -9   8        0.42        0.33      0.83 o 
  -1  -9   8        0.06       -0.18      0.72 o 
   0  -9   8        1.30        1.48      0.83 o 
   1  -9   8       26.53       29.40      2.40 o 
   2  -9   8        4.83        5.02      1.08 o 
  -4  -8   8       35.32       37.69      1.61 o 
  -3  -8   8       13.06       14.17      1.04 o 
  -2  -8   8       10.25        9.22      1.15 o 
  -1  -8   8        4.46        4.34      0.95 o 
   0  -8   8       10.95       10.62      1.53 o 
   1  -8   8       16.04       16.88      1.36 o 
   2  -8   8        1.68        1.64      0.65 o 
   3  -8   8        4.68        4.47      1.05 o 
  -5  -7   8        0.38        1.92      0.82 o 
  -4  -7   8        0.25        0.38      0.54 o 
  -3  -7   8        0.02       -0.08      0.44 o 
  -2  -7   8       13.67       14.81      0.96 o 
  -1  -7   8        0.77        1.20      0.65 o 
   0  -7   8       27.04       31.04      1.52 o 
   1  -7   8        2.41        2.74      0.60 o 
   2  -7   8        0.28        0.50      0.49 o 
   3  -7   8       15.82       15.02      2.05 o 
  -6  -6   8        2.74        2.62      0.93 o 
  -5  -6   8       59.44       66.01      3.41 o 
  -4  -6   8       53.82       54.25      2.02 o 
  -3  -6   8       15.33       14.97      0.96 o 
  -2  -6   8       19.63       16.03      0.95 o 
  -1  -6   8       23.23       20.83      1.19 o 
   0  -6   8       75.09       75.28      4.37 o 
   1  -6   8       60.97       68.09      4.07 o 
   2  -6   8        0.85        1.58      0.72 o 
   3  -6   8        1.36        1.03      0.73 o 
   4  -6   8       47.05       47.74      6.86 o 
  -6  -5   8        6.07        5.44      1.03 o 
  -5  -5   8        1.05        1.29      0.67 o 
  -4  -5   8       33.63       32.38      2.06 o 
  -3  -5   8        6.18        5.29      0.81 o 
  -2  -5   8        5.59        5.25      0.50 o 
  -1  -5   8       72.33       66.46      4.04 o 
   0  -5   8        6.59        4.25      0.69 o 
   1  -5   8        0.05       -0.05      0.37 o 
   2  -5   8       13.43       16.78      2.39 o 
   3  -5   8        3.46        3.72      0.86 o 
   4  -5   8        4.73        3.19      1.00 o 
  -7  -4   8        8.46        8.47      1.22 o 
  -6  -4   8        0.60        0.80      0.73 o 
  -5  -4   8       84.15       76.21      2.46 o 
  -4  -4   8       10.50       10.07      1.04 o 
  -3  -4   8        6.30        7.42      0.63 o 
  -2  -4   8      172.43      151.49      5.81 o 
  -1  -4   8       63.06       53.37      1.43 o 
   0  -4   8        1.38        1.85      0.43 o 
   1  -4   8       64.38       64.39      4.83 o 
   2  -4   8       11.60        9.97      2.21 o 
   3  -4   8        3.72        3.54      1.14 o 
   4  -4   8       33.14       36.94      3.64 o 
  -7  -3   8        1.17        1.34      0.76 o 
  -6  -3   8        7.22        8.11      1.05 o 
  -5  -3   8       21.92       22.29      1.42 o 
  -4  -3   8       14.63       11.90      0.80 o 
  -3  -3   8       17.36       18.05      0.90 o 
  -2  -3   8        4.57        4.60      0.55 o 
  -1  -3   8      156.42      140.05      4.50 o 
   0  -3   8       98.52       94.52      7.23 o 
   1  -3   8        2.64        4.49      0.59 o 
   2  -3   8        0.02       -0.09      0.38 o 
   3  -3   8        0.04       -0.05      0.62 o 
   4  -3   8        1.42        2.30      1.83 o 
  -7  -2   8        3.09        3.62      0.94 o 
  -6  -2   8        0.32        0.84      0.63 o 
  -5  -2   8        9.25        8.76      0.75 o 
  -4  -2   8       26.62       22.84      1.04 o 
  -3  -2   8       61.32       59.08      1.53 o 
  -2  -2   8       64.36       63.34      1.54 o 
  -1  -2   8       35.66       32.10      1.06 o 
   0  -2   8        0.02        0.21      0.38 o 
   1  -2   8        5.87        6.32      0.66 o 
   2  -2   8       17.97       14.39      1.52 o 
   3  -2   8       33.15       38.12      4.23 o 
   4  -2   8        3.15        2.08      0.87 o 
  -7  -1   8        0.09        0.70      0.70 o 
  -6  -1   8       29.69       30.99      2.15 o 
  -5  -1   8        0.07       -0.01      0.37 o 
  -4  -1   8       27.53       26.07      1.41 o 
  -3  -1   8        5.20        3.63      0.54 o 
  -2  -1   8        6.36        6.17      0.76 o 
  -1  -1   8       84.52       80.11      2.01 o 
   0  -1   8      154.10      146.70      9.74 o 
   1  -1   8       12.77       13.39      0.89 o 
   2  -1   8       12.39       11.38      0.88 o 
   3  -1   8        3.26        3.72      0.70 o 
  -7   0   8        3.93        3.66      0.90 o 
  -6   0   8        0.38        0.13      0.46 o 
  -5   0   8       14.52       14.83      0.97 o 
  -4   0   8        6.48        6.81      0.71 o 
  -3   0   8       47.70       47.14      1.46 o 
  -2   0   8       37.72       37.72      3.45 o 
  -1   0   8        4.36        3.65      0.75 o 
   0   0   8       10.10       10.65      1.06 o 
   1   0   8        0.83        0.90      0.48 o 
   2   0   8        2.02        2.51      0.60 o 
   3   0   8       23.95       24.82      1.34 o 
  -6   1   8        9.75       10.84      0.94 o 
  -5   1   8        0.67        1.00      0.47 o 
  -4   1   8        0.08        0.09      0.39 o 
  -3   1   8       13.03       12.77      1.22 o 
  -2   1   8       70.98       69.35      5.10 o 
  -1   1   8       11.97       11.31      1.08 o 
   0   1   8        2.49        3.59      0.78 o 
   1   1   8       29.68       32.06      3.93 o 
   2   1   8        2.81        2.80      0.65 o 
  -6   2   8       23.23       23.21      1.27 o 
  -5   2   8        4.00        4.21      0.67 o 
  -4   2   8        3.28        3.22      0.61 o 
  -3   2   8       47.47       51.52      3.26 o 
  -2   2   8        0.01        0.26      0.57 o 
  -1   2   8       17.49       16.29      1.76 o 
   0   2   8        1.62        1.04      0.67 o 
   1   2   8        0.35        0.15      0.66 o 
   2   2   8        0.24        0.06      0.64 o 
  -5   3   8        0.31        0.55      0.53 o 
  -4   3   8        3.37        4.38      0.61 o 
  -3   3   8       13.92       15.58      1.08 o 
  -2   3   8       17.92       21.70      3.90 o 
  -1   3   8        0.46        0.25      0.67 o 
   0   3   8        0.06        0.32      0.65 o 
  -3   4   8       14.52       17.38      1.39 o 
  -2   4   8        0.89        1.40      0.78 o 
  -1  -9   9        3.38        5.60      1.13 o 
   0  -9   9        8.77       10.61      1.30 o 
  -3  -8   9        0.10       -0.42      0.78 o 
  -2  -8   9        0.50        0.20      0.76 o 
  -1  -8   9        0.13        0.45      0.71 o 
   0  -8   9       32.42       39.49      2.69 o 
   1  -8   9       34.92       38.10      1.91 o 
  -4  -7   9        0.58        0.94      0.75 o 
  -3  -7   9       10.05       12.83      1.36 o 
  -2  -7   9        0.02       -0.41      0.41 o 
  -1  -7   9        2.96        4.04      1.14 o 
   0  -7   9        1.25        1.61      0.66 o 
   1  -7   9       19.85       22.26      1.19 o 
   2  -7   9        0.05        0.21      0.76 o 
  -5  -6   9        1.34        1.22      0.74 o 
  -4  -6   9       13.11       13.94      1.73 o 
  -3  -6   9        1.18        1.19      0.87 o 
  -2  -6   9        1.20        1.45      0.53 o 
  -1  -6   9        3.20        3.61      0.68 o 
   0  -6   9        8.39       10.28      1.03 o 
   1  -6   9        0.30        0.95      0.63 o 
   2  -6   9        1.21        1.00      0.76 o 
   3  -6   9       10.45       13.32      2.25 o 
  -6  -5   9       25.31       30.38      1.90 o 
  -5  -5   9        7.17        7.37      1.07 o 
  -4  -5   9       21.37       21.65      1.45 o 
  -3  -5   9       16.90       18.65      1.75 o 
  -2  -5   9        7.25        9.83      0.76 o 
  -1  -5   9       11.03       10.25      0.93 o 
   0  -5   9       11.38       12.69      1.57 o 
   1  -5   9        2.56        1.70      1.00 o 
   2  -5   9        0.35        0.28      0.85 o 
   3  -5   9        0.68        0.52      0.73 o 
  -6  -4   9        0.33        1.11      0.75 o 
  -5  -4   9        0.28        0.76      0.67 o 
  -4  -4   9       17.99       16.87      1.28 o 
  -3  -4   9        2.96        4.67      0.61 o 
  -2  -4   9        2.74        2.93      0.53 o 
  -1  -4   9        5.11        3.41      0.91 o 
   0  -4   9        3.33        2.64      0.55 o 
   1  -4   9        2.14        1.42      0.50 o 
   2  -4   9        6.17        6.97      1.33 o 
   3  -4   9       11.93       11.69      1.77 o 
  -6  -3   9        6.02        5.58      1.00 o 
  -5  -3   9        0.32        0.74      0.62 o 
  -4  -3   9        3.18        2.73      0.72 o 
  -3  -3   9        7.44        7.43      0.70 o 
  -2  -3   9        3.01        4.32      0.58 o 
  -1  -3   9        6.31        7.39      0.83 o 
   0  -3   9        4.32        4.84      0.64 o 
   1  -3   9        4.80        5.07      0.68 o 
   2  -3   9        0.25        0.14      0.52 o 
   3  -3   9       12.80       12.34      1.77 o 
  -6  -2   9        1.24        1.97      0.76 o 
  -5  -2   9        8.29        8.77      1.05 o 
  -4  -2   9        0.03        0.04      0.39 o 
  -3  -2   9       10.36        9.14      0.77 o 
  -2  -2   9       28.03       26.63      1.37 o 
  -1  -2   9        1.38        1.86      0.81 o 
   0  -2   9        2.61        3.17      1.40 o 
   1  -2   9        5.07        6.64      0.76 o 
   2  -2   9       20.68       24.55      2.37 o 
   3  -2   9        6.61        7.87      1.14 o 
  -6  -1   9        0.14        0.13      0.65 o 
  -5  -1   9        0.00        0.35      0.44 o 
  -4  -1   9        0.34       -0.17      0.38 o 
  -3  -1   9        9.32        9.85      0.81 o 
  -2  -1   9       12.50       12.46      1.19 o 
  -1  -1   9       21.66       23.88      2.84 o 
   0  -1   9        1.50        2.25      0.75 o 
   1  -1   9        0.16        0.88      0.65 o 
   2  -1   9        3.23        3.29      0.69 o 
  -6   0   9       55.69       63.14      1.98 o 
  -5   0   9       10.14        9.56      0.86 o 
  -4   0   9       22.94       24.40      1.22 o 
  -3   0   9        1.39        1.48      0.62 o 
  -2   0   9        7.42        8.35      1.00 o 
  -1   0   9        0.06        0.18      0.55 o 
   0   0   9        1.10        2.01      0.74 o 
   1   0   9        3.20        3.01      0.84 o 
   2   0   9        0.96        0.76      0.70 o 
  -5   1   9        5.41        6.73      0.80 o 
  -4   1   9       15.43       16.72      1.87 o 
  -3   1   9        0.33        0.48      0.72 o 
  -2   1   9        0.01        0.22      0.55 o 
  -1   1   9       35.75       35.63      1.88 o 
   0   1   9        0.98        1.28      0.69 o 
   1   1   9        8.11        7.60      1.12 o 
  -4   2   9        1.68        2.50      0.66 o 
  -3   2   9        0.66        0.93      0.70 o 
  -2   2   9        2.78        2.42      0.85 o 
  -1   2   9        3.70        4.64      1.25 o 
   0   2   9        4.28        3.27      0.92 o 
  -3  -7  10       42.04       47.90      2.86 o 
  -2  -7  10        6.58        8.10      1.15 o 
  -1  -7  10        3.66        3.82      1.22 o 
  -4  -6  10       15.41       20.57      1.52 o 
  -3  -6  10        1.26        1.92      0.98 o 
  -2  -6  10        0.23        0.39      0.74 o 
   0  -6  10       11.21       11.12      1.66 o 
   1  -6  10        9.73       15.66      3.22 o 
  -5  -5  10        3.44        3.76      0.97 o 
  -4  -5  10        7.31        7.33      1.04 o 
  -3  -5  10        7.54        9.33      1.06 o 
  -2  -5  10        6.96        9.26      1.42 o 
  -1  -5  10       12.79       12.43      1.55 o 
   0  -5  10        9.36       10.42      1.12 o 
   1  -5  10        0.39       -0.13      0.90 o 
  -5  -4  10        4.21        5.39      1.03 o 
  -4  -4  10        3.22        4.02      0.90 o 
  -3  -4  10        0.86        1.39      0.68 o 
  -2  -4  10        7.15        8.78      0.79 o 
  -1  -4  10        0.10       -0.09      0.66 o 
   0  -4  10       10.12       12.54      1.17 o 
   1  -4  10        7.01        7.52      0.84 o 
  -5  -3  10        0.67        1.59      0.77 o 
  -4  -3  10        7.48        8.20      1.09 o 
  -3  -3  10        3.48        2.39      0.58 o 
  -2  -3  10        0.04        0.39      0.52 o 
  -1  -3  10       13.55       16.38      2.01 o 
   0  -3  10       18.31       20.04      1.43 o 
   1  -3  10        0.01       -0.03      0.64 o 
  -5  -2  10       12.68       13.69      1.34 o 
  -4  -2  10        3.87        3.49      0.66 o 
  -3  -2  10       14.46       14.73      1.00 o 
  -2  -2  10       15.32       13.61      1.64 o 
  -1  -2  10       37.21       38.04      5.38 o 
   0  -2  10       24.61       28.03      2.41 o 
   1  -2  10       25.31       26.83      4.49 o 
  -5  -1  10        5.46        5.82      0.80 o 
  -4  -1  10        3.07        3.00      0.65 o 
  -3  -1  10        3.46        4.98      1.18 o 
  -2  -1  10        0.18        0.97      0.66 o 
  -1  -1  10       29.44       36.13      3.88 o 
   0  -1  10       18.67       21.68      3.01 o 
  -4   0  10       21.45       23.69      1.57 o 
  -3   0  10        5.67        5.50      1.29 o 
  -2   0  10        0.42        1.07      0.69 o 
  -1   0  10        6.87        6.72      1.16 o 
  -1  -5  11        4.92        6.03      1.38 o 
  -3  -4  11        0.62        1.31      0.73 o 
  -2  -4  11        1.88        2.36      0.98 o 
  -1  -4  11       13.02       15.90      1.97 o 
  -3  -3  11        0.00        0.31      0.74 o 
  -2  -3  11        0.00       -0.39      0.70 o 
  -1  -3  11        0.51        0.94      0.69 o 
                                                 
